# Supplementary material for: Exploring high-resolution chromatin interaction changes and functional enhancers of myogenic marker genes during myogenic differentiation
Source: J Biol Chem. 2022 Jul 2;298(8):102149. doi: 10.1016/j.jbc.2022.102149 (PMC9352921; doi:10.1016/j.jbc.2022.102149)
Supplement: Supplementary Figure S1A-B [file mmc1.xlsx]

## Sheet: Table S1
Supplementary Table 1. The primer for qRT-PCR
Gene	Primer	Sequence（5'-3'）	Length	Tm	GC%	Product length
Myod1	Forward	CCACTCCGGGACATAGACTTG	21nt	59.86	57.14	109bp
	Reverse	AAAAGCGCAGGTCTGGTGAG	20nt	60.89	55
Myog	Forward	CTTGCTCAGCTCCCTCAACC	20nt	60.68	60	145bp
	Reverse	GTTGGGACCGAACTCCAGTG	20nt	60.6	60
Mef2a	Forward	AGCAGCACCATCTAGGACAA	20nt	58.72	50	164bp
	Reverse	CTGCTGTTGGAAGCCTGATG	20nt	59.19	55
Mef2b	Forward	TTTCACCAAGCGCAAGTTCG	20nt	59.97	50	118bp
	Reverse	GCTCGCATACTGGAAGAGGC	20nt	60.88	60
Mef2d	Forward	TCAACCACTCCAACAAGCTG	20nt	58.32	50	125bp
	Reverse	CCTCAGGGTCTCGATGATGT	20nt	58.59	55
Myh1	Forward	GCGACAGACACCTCCTTCAA	20 nt	59.97	55	142 bp
	Reverse	TGTTGTAGTCCACAGTGCCC	20 nt	59.89	55
Myh2	Forward	AGTCCCAGGTCAACAAGCTG	20nt	59.89	55	130bp
	Reverse	GCATGACCAAAGGTTTCACA	20nt	56.82	45
Myh3	Forward	AAAAGGCCATCACTGACGC	19nt	58.74	52.63	200bp
	Reverse	CAGCTCTCTGATCCGTGTCTC	21nt	59.93	57.14
Myh4	Forward	AGGACCAACTGAGTGAAGTGA	21 nt	58.6	47.62	108 bp
	Reverse	GGGAAAACTCGCCTGACTCTG	21 nt	60.94	57.14
Myh7	Forward	AGTCCCAGGTCAACAAGCTG	20 nt	59.89	55	145 bp
	Reverse	TTCCACCTAAAGGGCTGTTG	20 nt	57.71	50
Mymk	Forward	TTCCTCCCGACAGTGAGCAT	20nt	60.9	55	126bp
	Reverse	GCACAGCACAGACAAACCAG	20nt	59.97	55
β-actin	Forward	GATCTGGCACCACACCTTCT	20nt	59.67	55	138bp
	Reverse	GGGGTGTTGAAGGTCTCAAA	20nt	57.64	50
