# Supplementary material for: Exploring high-resolution chromatin interaction changes and functional enhancers of myogenic marker genes during myogenic differentiation
Source: J Biol Chem. 2022 Jul 2;298(8):102149. doi: 10.1016/j.jbc.2022.102149 (PMC9352921; doi:10.1016/j.jbc.2022.102149)
Supplement: Supplementary Figure S2A-C [file mmc2.xlsx]

## Sheet: Table S2
Supplementary Table 2. The primer for 4C-seq library construction
Primers for the first round PCR
Primer	sequence (5'-3')
Myod1-Forward	TACACGACGCTCTTCCGATCTCATGGGGGTCTAGGTTGATC
Myod1-Reverse	ACTGGAGTTCAGACGTGTGCTCTTCCGATCTGTGAGCACTGAGGTCAGTAC
Myog-Forward	TACACGACGCTCTTCCGATCTCAGGGATAGCAGGACAGATC
Myog-Reverse	ACTGGAGTTCAGACGTGTGCTCTTCCGATCTCTTTGATGCCTTGCAGGTTC
Mef2a-Forward	TACACGACGCTCTTCCGATCTTCGAGTAGTTAGGAATTCAG
Mef2a-Reverse	ACTGGAGTTCAGACGTGTGCTCTTCCGATCTGGCTGACACAAAGGCAGTAC
Mef2b-Forward	TACACGACGCTCTTCCGATCTCCCTGTCCAATAAGGAAATA
Mef2b-Reverse	ACTGGAGTTCAGACGTGTGCTCTTCCGATCTCCTTAGTTAGACTTAGCATC
Mef2d-Forward	TACACGACGCTCTTCCGATCTAGGCACTAAAAGATTAGATC
Mef2d-Reverse	ACTGGAGTTCAGACGTGTGCTCTTCCGATCTCACATCTCTTAACTCTCCAT
Myh2-Forward	TACACGACGCTCTTCCGATCTGGAAAAACTTGAGCTAGATC
Myh2-Reverse	ACTGGAGTTCAGACGTGTGCTCTTCCGATCTTGTATTACACTCTCCTTGTC
Myh3-Forward	TACACGACGCTCTTCCGATCTCTCCTAAAGCAAAGGAGATC
Myh3-Reverse	ACTGGAGTTCAGACGTGTGCTCTTCCGATCTCATTTCTAAATCAGGACTGG
Mymk-Forward	TACACGACGCTCTTCCGATCTAGGTGAAGGTTGTGGTGATC
Mymk-Reverse	ACTGGAGTTCAGACGTGTGCTCTTCCGATCTGAACCTGCTATAGCTCAAGG
Primers for the second round PCR
Primer	sequence (5'-3')
2nd round universal forward	AATGATACGGCGACCACCGAGATCTACACTCTTTCCCTACACGACGCTCTTCCGATCT
Myod1-Reverse	CAAGCAGAAGACGGCATACGAGATGTACTTGTGACTGGAGTTCAGACGTGTGCT
Myog-Reverse	CAAGCAGAAGACGGCATACGAGATTATATCGTGACTGGAGTTCAGACGTGTGCT
Mef2a-Reverse	CAAGCAGAAGACGGCATACGAGATGAGTCTGTGACTGGAGTTCAGACGTGTGCT
Mef2b-Reverse	CAAGCAGAAGACGGCATACGAGATAGCACCGTGACTGGAGTTCAGACGTGTGCT
Mef2d-Reverse	CAAGCAGAAGACGGCATACGAGATTTCTCGGTGACTGGAGTTCAGACGTGTGCT
Myh2-Reverse	CAAGCAGAAGACGGCATACGAGATTCCACAGTGACTGGAGTTCAGACGTGTGCT
Myh3-Reverse	CAAGCAGAAGACGGCATACGAGATTCCTGCGTGACTGGAGTTCAGACGTGTGCT
Mymk-Reverse	CAAGCAGAAGACGGCATACGAGATTGCGCTGTGACTGGAGTTCAGACGTGTGCT
