# Supplementary material for: Exploring high-resolution chromatin interaction changes and functional enhancers of myogenic marker genes during myogenic differentiation
Source: J Biol Chem. 2022 Jul 2;298(8):102149. doi: 10.1016/j.jbc.2022.102149 (PMC9352921; doi:10.1016/j.jbc.2022.102149)
Supplement: Supplementary Figure S3A-D [file mmc3.xlsx]

## Sheet: Table S3
Supplementary Table 3. The detailed information of ChIP-seq data
Data descreption	ChIP antibody	Chromatin preparation method	Dataset	Experiment accession	Source
H3K27ac_MB_replicate1	anti-H3K27Ac, Abcam, ab4729	MNAse digestion	GSM921130	SRX144166	Genome-wide identification of enhancers in skeletal muscle: the role of MyoD1
H3K27ac_MB_replicate2	anti-H3K27Ac, Abcam, ab4729	MNAse digestion	GSM921131	SRX144167	Genome-wide identification of enhancers in skeletal muscle: the role of MyoD1
H3K27ac_MT_replicate1	anti-H3K27Ac, Abcam, ab4729	MNAse digestion	GSM921132	SRX144168	Genome-wide identification of enhancers in skeletal muscle: the role of MyoD1
H3K27ac_MT_replicate2	anti-H3K27Ac, Abcam, ab4729	MNAse digestion	GSM921133	SRX144169	Genome-wide identification of enhancers in skeletal muscle: the role of MyoD1
H3K4me1_MB	anti-H3K4me1, Abcam, ab8895	MNAse digestion	GSM721288	SRX062104	Genome-wide remodeling of the epigenetic landscape during myogenic differentiation
H3K4me1_MT	anti-H3K4me1, Abcam, ab8895	MNAse digestion	GSM721289	SRX062105	Genome-wide remodeling of the epigenetic landscape during myogenic differentiation
H3K4me2_MB	anti-H3K4me2, Abcam, ab32356	MNAse digestion	GSM721290	SRX062106	Genome-wide remodeling of the epigenetic landscape during myogenic differentiation
H3K4me2_MT	anti-H3K4me2, Abcam, ab32356	MNAse digestion	GSM721291	SRX062107	Genome-wide remodeling of the epigenetic landscape during myogenic differentiation
H3K4me3_MB	anti-H3K4me3, Abcam, ab8580	MNAse digestion	GSM721292	SRX062108	Genome-wide remodeling of the epigenetic landscape during myogenic differentiation
H3K4me3_MT	anti-H3K4me3, Abcam, ab8580	MNAse digestion	GSM721293	SRX062109	Genome-wide remodeling of the epigenetic landscape during myogenic differentiation
H3K27me3_MB	anti-H3K27me3, Abcam, ab6002	MNAse digestion	GSM721294	SRX062110	Genome-wide remodeling of the epigenetic landscape during myogenic differentiation
H3K27me3_MT	anti-H3K27me3, Abcam, ab6002	MNAse digestion	GSM721295	SRX062111	Genome-wide remodeling of the epigenetic landscape during myogenic differentiation
H3K36me3_MB	anti-H3K36me3, Abcam, ab9050	MNAse digestion	GSM721296	SRX062112	Genome-wide remodeling of the epigenetic landscape during myogenic differentiation
H3K36me3_MT	anti-H3K36me3, Abcam, ab9050	MNAse digestion	GSM721297	SRX062113	Genome-wide remodeling of the epigenetic landscape during myogenic differentiation
MyoD_MT_ChIPseq	Santa Cruz, C-20	sonication	GSM1197185	SRX328691	eRNAs promote transcription by establishing chromatin accessibility at defined genomic loci
MyoG_MT_ChIPseq	Santa Cruz, M-225	sonication	GSM1197186	SRX328692	eRNAs promote transcription by establishing chromatin accessibility at defined genomic loci
CTCF ChIP-seq on mouse C2C12	Millipore, 07-729, Lot No. DAM1745366		GSM915188	SRX142539	An integrated encyclopedia of DNA elements in the human genome
SMC3_ChIP_MT_rep1	Abcam, ab9263, Lot GR290533-10	sonication	GSM3100896	SRX3946267	A Muscle-Specific Enhancer RNA Mediates Cohesin Recruitment and Regulates Transcription in Trans
SMC3_ChIP_MT_rep2	Abcam, ab9263, Lot GR290533-10	sonication	GSM3100902	SRX3946273	A Muscle-Specific Enhancer RNA Mediates Cohesin Recruitment and Regulates Transcription in Trans
Input_ChIP_MT_rep1	none	sonication	GSM3100895	SRX3946266	A Muscle-Specific Enhancer RNA Mediates Cohesin Recruitment and Regulates Transcription in Trans
Input_ChIP_MT_rep2	none	sonication	GSM3100901	SRX3946272	A Muscle-Specific Enhancer RNA Mediates Cohesin Recruitment and Regulates Transcription in Trans
CTCF_ChIPSeq_e10.5forelimb_rep1	Millipore, 07-729, Lot No. DAM1745366	sonication	GSM1036122	SRX204332	The genomic landscape of cohesin-associated chromatin interactions
CTCF_ChIPSeq_e10.5forelimb_rep2	Millipore, 07-729, Lot No. DAM1745366	sonication	GSM1036123	SRX204333	The genomic landscape of cohesin-associated chromatin interactions
CTCF_ChIPSeq_e10.5hindlimb_rep1	Millipore, 07-729, Lot No. DAM1745366	sonication	GSM1036124	SRX204334	The genomic landscape of cohesin-associated chromatin interactions
CTCF_ChIPSeq_e10.5hindlimb_rep2	Millipore, 07-729, Lot No. DAM1745366	sonication	GSM1036125	SRX204335	The genomic landscape of cohesin-associated chromatin interactions
CTCF_ChIPSeq_e11.5_limb	Millipore, 07-729, Lot No. DAM1745366	sonication	GSM1036126	SRX204336	The genomic landscape of cohesin-associated chromatin interactions
CTCF_Input_e11.5limb	none	sonication	GSM1036113	SRX204323	The genomic landscape of cohesin-associated chromatin interactions
