# Supplementary material for: Exploring high-resolution chromatin interaction changes and functional enhancers of myogenic marker genes during myogenic differentiation
Source: J Biol Chem. 2022 Jul 2;298(8):102149. doi: 10.1016/j.jbc.2022.102149 (PMC9352921; doi:10.1016/j.jbc.2022.102149)
Supplement: Supplementary Figure S4 [file mmc4.xlsx]

## Sheet: Table S4
Supplementary Table 4. The genomic coordinates of putative active enhancers
Enhancer	Chr	Star	End	Length
Myod1-MT-En1	chr7	46300978	46301737	759bp
Myod1-MT-En2	chr7	46337222	46338362	1140bp
Myod1-MT-En3	chr7	46341166	46342204	1038bp
Myod1-MT-En4	chr7	46349801	46350904	1103bp
Myod1-MT-En5	chr7	46352820	46354189	1369bp
Myod1-MT-En6	chr7	46364143	46364801	658bp
Myod1-MT-En7	chr7	46370895	46371756	861bp
Myod1-MT-En8	chr7	46372002	46374002	2000bp
Myod1-MB-En1	chr7	46283658	46284824	1166bp
Myod1-MB-En2	chr7	46300322	46301640	1318bp
Myod1-MB-En3	chr7	46337255	46338528	1273bp
Myod1-MB-En4	chr7	46340002	46342002	2000bp
Myod1-MB-En5	chr7	46349982	46351199	1217bp
Myod1-MB-En6	chr7	46352729	46353836	1107bp
Myod1-MB-En7	chr7	46365758	46366670	912bp
Myog-MT-En1	chr1	134244977	134245794	817bp
Myog-MT-En2	chr1	134265811	134266628	817bp
Myog-MT-En3	chr1	134275881	134276542	661bp
Myog-MT-En4	chr1	134276663	134277514	851bp
Myog-MT-En5	chr1	134283085	134283603	518bp
Myog-MT-En6	chr1	134284423	134285095	672bp
Myog-MT-En7	chr1	134307192	134307796	604bp
Myog-MB-En1	chr1	134283081	134283898	817bp
Mef2a-MT-En1	chr7	67608040	67608901	861bp
Mef2a-MT-En2	chr7	67597572	67598414	842bp
Mef2a-MT-En3	chr7	67548741	67549513	772bp
Mef2a-MT-En4	chr7	67536658	67537620	962bp
Mef2a-MT-En5	chr7	67443037	67443810	773bp
Mef2a-MT-En6	chr7	67414278	67415596	1318bp
Mef2a-MT-En7	chr7	67390741	67391374	633bp
Mef2a-MT-En8	chr7	67385035	67385972	937bp
Mef2a-MB-En1	chr7	67616225	67617543	1318bp
Mef2a-MB-En2	chr7	67548450	67549717	1267bp
Mef2a-MB-En3	chr7	67536753	67537792	1039bp
Mef2a-MB-En4	chr7	67461755	67462530	775bp
Mef2a-MB-En5	chr7	67459640	67460539	899bp
Mef2a-MB-En6	chr7	67445431	67446293	862bp
Mef2a-MB-En7	chr7	67442773	67443721	948bp
Mef2a-MB-En8	chr7	67426002	67428002	2000bp
Mef2a-MB-En9	chr7	67386002	67388002	2000bp
Mef2a-MB-En10	chr7	67384920	67385881	961bp
Mef2b-MT-En1	chr8	69990787	69991327	540bp
Mef2b-MT-En2	chr8	70030412	70031584	1172bp
Mef2d-MT-En1	chr3	88133127	88134299	1172bp
Mef2d-MT-En2	chr3	88138151	88139214	1063bp
Mef2d-MT-En3	chr3	88176718	88177806	1088bp
Mef2d-MB-En1	chr3	88133031	88133895	864bp
Mef2d-MB-En2	chr3	88138303	88139418	1115bp
Myh2-MT-En1	chr11	67144566	67145310	744bp
Myh2-MB-En1	chr11	67164411	67165389	978bp
Myh3-MT-En1	chr11	67017530	67018283	753bp
Myh3-MT-En2	chr11	67036980	67037607	627bp
Myh3-MT-En3	chr11	67062380	67063257	877bp
Myh3-MT-En4	chr11	67074767	67075468	701bp
Myh3-MT-En5	chr11	67105697	67106352	655bp
Myh3-MT-En6	chr11	67106857	67107367	510bp
Myh3-MB-En1	chr11	67017672	67018491	819bp
Myh3-MB-En2	chr11	67036002	67038002	2000bp
Myh3-MB-En3	chr11	67074002	67076002	2000bp
Mymk-MT-En1	chr2	27176311	27176971	660bp
Mymk-MT-En2	chr2	27108249	27109445	1196bp
Mymk-MT-En3	chr2	27084995	27085883	888bp
Mymk-MT-En4	chr2	27075319	27076150	831bp
Mymk-MT-En5	chr2	27060849	27061755	906bp
Mymk-MT-En6	chr2	27035998	27036557	559bp
Mymk-MB-En1	chr2	27077545	27078416	871bp
