# Supplementary material for: Exploring high-resolution chromatin interaction changes and functional enhancers of myogenic marker genes during myogenic differentiation
Source: J Biol Chem. 2022 Jul 2;298(8):102149. doi: 10.1016/j.jbc.2022.102149 (PMC9352921; doi:10.1016/j.jbc.2022.102149)
Supplement: Supplementary Figure S5 [file mmc5.xlsx]

## Sheet: Table S5
Supplementary Table 5. The PCR primers of constructed pGL3-Enhancer vectors
Enhancer	Forward primer (5'-3')	Reverse primer (5'-3')	Product length
Myog-MT-En1	TGACACACACCCCTAAGCAC	AGCGGGCTGTTCACTTTCTT	818bp
Myog-MT-En2	GCAGAGCAGGCAAAGACATC	AAGGAAGGCTGGTGGAGTTC	818bp
Myog-MT-En3	GACACCAGACGGAGAACACA	CTCCTCTGGTTCTTGGCTCA	662bp
Myog-MT-En4	TCAGGAAGTGTTCCATGCCG	CTCTCCCCCAGGAAGGGTAA	852bp
Myog-MT-En5	TGCAGCAAAACCACACAGC	GCCTCCTCAGTCACTTCTGC	819bp
Myog-MT-En6	GCCCCGTCTCGTATCTCTTT	GACCGGGGTGTCTCTGATTTG	673bp
Myog-MT-En7	AGAAAGGACAAACTCCAGACCC	GCTTAGGGATGATGGCCGAG	605bp
Myh3-MT-En1	TTCAGTAGCTGCAAGTGGGG	ACAGACCAGACAACCTCACC	754bp
Myh3-MT-En2	ACGCCGAGGATCTGAGTTTTC	GCTGTATGAGTGGACGTTGGT	630bp
Myh3-MT-En3	TGTGCGTGCTCATACCTACA	AAACTGCTTGGACACTCCCC	878bp
Myh3-MT-En4	ACTGGCTGAGCACTGTGTTG	AAGAGGCAGCTTTCAGAGGC	702bp
Myh3-MT-En5	TTATTTGGAGGGGCCACGG	CGTTCTCCGTGTTCTTCATTCAA	656bp
Myh3-MT-En6	GACACTTGGGGACTGAGGTG	TTAGCTCAGGAAAGGGAGCG	611bp
