# Supplementary material for: Exploring high-resolution chromatin interaction changes and functional enhancers of myogenic marker genes during myogenic differentiation
Source: J Biol Chem. 2022 Jul 2;298(8):102149. doi: 10.1016/j.jbc.2022.102149 (PMC9352921; doi:10.1016/j.jbc.2022.102149)
Supplement: Supplementary Figure S6 [file mmc6.xlsx]

## Sheet: Table S6
Supplementary Table 6. CRISPRi single guide RNAs (sgRNAs) of targeting Myog enhancers
sgRNA name	sgRNA sequence	Target Sequence	Genomic coordinates	Targeting Strand	CRISPR Finder: Off-target Summary
Myog-En1-sgRNA1	GAAAGGTCTAGAGGGCTGCG	GAAAGGTCTAGAGGGCTGCGGGG	chr1:134245300-134245322	negative	{0: 0, 1: 0, 2: 0, 3: 6, 4: 107}
Myog-En1-sgRNA2	GTGAACACTGGCGATTCATG	GTGAACACTGGCGATTCATGAGG	chr1:134245508-134245530	negative	{0: 0, 1: 0, 2: 0, 3: 9, 4: 67}
Myog-En3-sgRNA1	GACTTAGGCGGCTGGTGTCA	GACTTAGGCGGCTGGTGTCAAGG	chr1:134276287-134276309	negative	{0: 0, 1: 0, 2: 0, 3: 5, 4: 145}
Myog-En3-sgRNA2	GCACGGCAGACACCTGGTGT	GCACGGCAGACACCTGGTGTTGG	chr1:134276013-134276035	positive	{0: 0, 1: 0, 2: 0, 3: 6, 4: 135}
Myog-En4-sgRNA1	GAATTTGGGTGCGGTCTAAC	GAATTTGGGTGCGGTCTAACTGG	chr1:134277186-134277208	negative	{0: 0, 1: 0, 2: 0, 3: 3, 4: 34}
Myog-En4-sgRNA2	GGAATGTGGCATAACTCACT	GGAATGTGGCATAACTCACTGGG	chr1:134276933-134276955	negative	{0: 0, 1: 0, 2: 0, 3: 9, 4: 120}
Myog-En5-sgRNA1	GAAGGGGTTACTGTCGGCAG	GAAGGGGTTACTGTCGGCAGAGG	chr1:134283252-134283274	positive	{0: 0, 1: 0, 2: 0, 3: 4, 4: 78}
Myog-En5-sgRNA2	GACCGGAAGATTGAACCACT	GACCGGAAGATTGAACCACTGGG	chr1:134283558-134283580	negative	{0: 0, 1: 0, 2: 0, 3: 1, 4: 36}
