# Supplementary material for: Exploring high-resolution chromatin interaction changes and functional enhancers of myogenic marker genes during myogenic differentiation
Source: J Biol Chem. 2022 Jul 2;298(8):102149. doi: 10.1016/j.jbc.2022.102149 (PMC9352921; doi:10.1016/j.jbc.2022.102149)
Supplement: Supplementary Figure S7 [file mmc7.xlsx]

## Sheet: Table S7
Supplementary Table 7. Detailed quality metrics of each 4C data
Name of 4C data	nReads	nMapped	nMappedCis	nMappedCisperc	fragMappedCis	fragMappedCisPerc	fragMappedCisCorr	cis/overall ratio	capt100Kb	cov1Mb
Myod1_MB_1	13150691	11849410	10430830	0.8803	10380248	0.8814	5599412	0.800379	0.7991	0.8097
Myod1_MB_2	11694984	10538430	9060910	0.8598	9011327	0.8607	4451280	0.753254	0.8858	0.7981
Myod1_MT_1	17594297	15384449	12542157	0.8152	12493394	0.833	3623440	0.591364	0.4795	0.7529
Myod1_MT_2	13842119	11869780	9570079	0.8063	9462360	0.8369	3457938	0.652266	0.4418	0.7175
Myog_MB_1	3012411	2709199	2332773	0.8611	2316336	0.865	1579433	0.813773	0.8234	0.7948
Myog_MB_2	5019102	4498323	3803005	0.8454	3769020	0.8481	2499470	0.787293	0.8644	0.8104
Myog_MT_1	20353560	18695258	15604655	0.8347	15499620	0.8776	4125207	0.656124	0.3408	0.9008
Myog_MT_2	23832049	21582558	15929090	0.7381	15900394	0.8117	5219912	0.58591	0.3831	0.8239
Mef2a_MB_1	16229347	14731229	13520068	0.9178	13432001	0.9223	6109461	0.843649	0.8507	0.7808
Mef2a_MB_2	21116954	19478161	18068870	0.9276	17976892	0.9291	6736109	0.830845	0.9326	0.79
Mef2a_MT_1	17293846	16373996	15212277	0.9291	15203599	0.9335	2051050	0.65457	0.3765	0.7733
Mef2a_MT_2	40085895	37843907	35224548	0.9308	35158015	0.9392	5398942	0.703339	0.1995	0.7705
Mef2b_MB_1	15307875	13502448	12018373	0.8901	11774022	0.89	8878934	0.859212	0.8676	0.8427
Mef2b_MB_2	22274009	14632595	12932996	0.8838	12725761	0.8843	8116461	0.829756	0.9148	0.8381
Mef2b_MT_1	15353772	14377121	13540969	0.9418	13360615	0.9414	2043143	0.710633	0.4559	0.8613
Mef2b_MT_2	11112594	10291805	9794144	0.9516	9690047	0.9519	1884304	0.793716	0.4517	0.6768
Mef2d_MB_1	18663443	17410704	15606124	0.8964	15560036	0.8977	6755710	0.792141	0.8381	0.8232
Mef2d_MB_2	18827430	17797681	16203639	0.9104	16167690	0.9116	5645910	0.782708	0.9139	0.8439
Mef2d_MT_1	21638937	20454529	18887152	0.9234	18706404	0.9229	2119253	0.575476	0.4328	0.7587
Mef2d_MT_2	17121634	16350140	15191949	0.9292	15123912	0.9324	2463155	0.691925	0.4592	0.7318
Myh2_MB_1	17094650	14959959	13528364	0.9043	13448767	0.9057	7088873	0.835059	0.6903	0.6386
Myh2_MB_2	10604131	9366786	8507853	0.9083	8470765	0.9096	3564887	0.808998	0.7977	0.6592
Myh2_MT_1	23352130	20798834	19105110	0.9186	18996978	0.9185	6680756	0.79859	0.264	0.5261
Myh2_MT_2	20560552	18353855	16933456	0.9226	16845954	0.9226	5589617	0.79829	0.2423	0.5408
Myh3_MB_1	10157359	9280059	8448596	0.9104	8408117	0.9113	5006653	0.859501	0.852	0.6522
Myh3_MB_2	12991700	11714593	10511869	0.8973	10468314	0.8979	6184444	0.838658	0.8949	0.656
Myh3_MT_1	9381184	8109520	7150245	0.8817	7027128	0.8824	3231717	0.775307	0.4678	0.5748
Myh3_MT_2	13598270	11389214	9850509	0.8649	9702274	0.8683	6158483	0.807096	0.4972	0.5187
Mymk_MB_1	19199528	17568957	15520488	0.8834	15473461	0.885	9523076	0.825639	0.9301	0.8369
Mymk_MB_2	14274429	12902414	11355115	0.8801	11320066	0.8815	6076061	0.799664	0.968	0.8383
Mymk_MT_1	18611378	17698455	15986775	0.9033	15936780	0.9046	2803745	0.625273	0.6019	0.8018
Mymk_MT_2	19907946	18919056	17307023	0.9148	17273632	0.916	3757373	0.703429	0.6327	0.7749
