# Supplementary material for: Exploring high-resolution chromatin interaction changes and functional enhancers of myogenic marker genes during myogenic differentiation
Source: J Biol Chem. 2022 Jul 2;298(8):102149. doi: 10.1016/j.jbc.2022.102149 (PMC9352921; doi:10.1016/j.jbc.2022.102149)
Supplement: Supplementary Figure S8 [file mmc8.xlsx]

## Sheet: Table S8
Supplementary Table 8. Interaction summary of each 4C data.
Name of 4C data	Interaction sites	Cis-sites	Cis-sites ratio	Trans-sites	Trans-sites ratio
Myod1_MB_1	4330	2103	0.4857	2227	0.5143
Myod1_MB_2	7650	3115	0.4072	4535	0.5928
Myod1_MT_1	3948	1198	0.3034	2750	0.6966
Myod1_MT_2	4878	1245	0.2552	3633	0.7448
Myog_MB_1	5611	2572	0.4584	3039	0.5416
Myog_MB_2	8841	3762	0.4255	5079	0.5745
Myog_MT_1	3479	787	0.2262	2692	0.7738
Myog_MT_2	3832	797	0.208	3035	0.792
Mef2a_MB_1	4800	2532	0.5275	2268	0.4725
Mef2a_MB_2	7920	4037	0.5097	3883	0.4903
Mef2a_MT_1	1646	418	0.2539	1228	0.7461
Mef2a_MT_2	1443	683	0.4733	760	0.5267
Mef2b_MB_1	3910	2130	0.5448	1780	0.4552
Mef2b_MB_2	7400	3439	0.4647	3961	0.5353
Mef2b_MT_1	1827	815	0.4461	1012	0.5539
Mef2b_MT_2	1902	827	0.4348	1075	0.5652
Mef2d_MB_1	4399	2029	0.4612	2370	0.5388
Mef2d_MB_2	7844	3044	0.3881	4800	0.6119
Mef2d_MT_1	1710	729	0.4263	981	0.5737
Mef2d_MT_2	550	308	0.56	242	0.44
Myh2_MB_1	3973	2628	0.6615	1345	0.3385
Myh2_MB_2	6623	4014	0.6061	2609	0.3939
Myh2_MT_1	1824	941	0.5159	883	0.4841
Myh2_MT_2	1709	913	0.5342	796	0.4658
Myh3_MB_1	5836	4054	0.6947	1782	0.3053
Myh3_MB_2	9854	6244	0.6337	3610	0.3663
Myh3_MT_1	3220	1933	0.6003	1287	0.3997
Myh3_MT_2	1299	803	0.6182	496	0.3818
Mymk_MB_1	6129	2713	0.4426	3416	0.5574
Mymk_MB_2	10294	3890	0.3779	6404	0.6221
Mymk_MT_1	3586	1227	0.3422	2359	0.6578
Mymk_MT_2	2120	837	0.3948	1283	0.6052
