# Supplementary material for: Exploring high-resolution chromatin interaction changes and functional enhancers of myogenic marker genes during myogenic differentiation
Source: J Biol Chem. 2022 Jul 2;298(8):102149. doi: 10.1016/j.jbc.2022.102149 (PMC9352921; doi:10.1016/j.jbc.2022.102149)
Supplement: Supplementary Figure S9 [file mmc9.xlsx]

## Sheet: Table S9
Supplementary Table 9. Number of significant interaction sites of each gene in C2C12-MBs and C2C12-MTs
Name of 4C data	Number of significant interaction sites（q-value ≤0.05）
Myod1_MB	25
Myod1_MT	70
Myog_MB	25
Myog_MT	20
Mef2a_MB	25
Mef2a_MT	28
Mef2b_MB	11
Mef2b_MT	39
Mef2d_MB	15
Mef2d_MT	40
Myh2_MB	15
Myh2_MT	46
Myh3_MB	31
Myh3_MT	59
Mymk_MB	16
Mymk_MT	12
