# Supplementary material for: Exploring high-resolution chromatin interaction changes and functional enhancers of myogenic marker genes during myogenic differentiation
Source: J Biol Chem. 2022 Jul 2;298(8):102149. doi: 10.1016/j.jbc.2022.102149 (PMC9352921; doi:10.1016/j.jbc.2022.102149)
Supplement: Supplementary Figure S10 [file mmc10.xlsx]

## Sheet: Table S10
Supplementary Table 10. GO and KEGG pathway enrichment analyses of the interacting genes
GroupID	Category	Term	Description	LogP	Log(q-value)	InTerm_InList	Genes	Symbols
1_Summary	GO Cellular Components	GO:0016459	myosin complex	-5.75415	-1.5682	5/54	17879,17883,17885,17909,22138,110084,237806,231148,404710,12288,52892,544791,93688,109624,74206,107476,13383,214459	Myh1,Myh3,Myh8,Myo10,Ttn,Dnah1,Dnah9,Ablim2,Iqgap3,Cacna1c,Sco1,Myh13,Klhl1,Cald1,Sipa1l3,Acaca,Dlg1,Fnbp1l
1_Member	GO Cellular Components	GO:0016459	myosin complex	-5.75415	-1.5682	5/54	17879,17883,17885,17909,22138	Myh1,Myh3,Myh8,Myo10,Ttn
1_Member	GO Molecular Functions	GO:0003774	cytoskeletal motor activity	-5.52089	-1.5682	6/107	17879,17883,17885,17909,110084,237806	Myh1,Myh3,Myh8,Myo10,Dnah1,Dnah9
1_Member	GO Molecular Functions	GO:0051015	actin filament binding	-4.7587	-1.18362	7/218	17879,17883,17885,17909,22138,231148,404710	Myh1,Myh3,Myh8,Myo10,Ttn,Ablim2,Iqgap3
1_Member	GO Cellular Components	GO:0043292	contractile fiber	-4.53752	-1.07889	7/236	12288,17879,17883,22138,52892,231148,544791	Cacna1c,Myh1,Myh3,Ttn,Sco1,Ablim2,Myh13
1_Member	GO Cellular Components	GO:0032982	myosin filament	-4.4818	-1.07889	3/17	17879,17883,17885	Myh1,Myh3,Myh8
1_Member	GO Molecular Functions	GO:0003779	actin binding	-4.38582	-1.0326	9/444	17879,17883,17885,17909,22138,93688,109624,231148,404710	Myh1,Myh3,Myh8,Myo10,Ttn,Klhl1,Cald1,Ablim2,Iqgap3
1_Member	GO Molecular Functions	GO:0005516	calmodulin binding	-4.07869	-0.76686	6/192	12288,17879,17883,17909,22138,404710	Cacna1c,Myh1,Myh3,Myo10,Ttn,Iqgap3
1_Member	GO Cellular Components	GO:0015629	actin cytoskeleton	-3.97066	-0.696619	9/503	17879,17883,17885,17909,22138,74206,107476,109624,231148	Myh1,Myh3,Myh8,Myo10,Ttn,Sipa1l3,Acaca,Cald1,Ablim2
1_Member	GO Cellular Components	GO:0030016	myofibril	-3.72356	-0.513897	6/223	12288,17879,22138,52892,231148,544791	Cacna1c,Myh1,Ttn,Sco1,Ablim2,Myh13
1_Member	GO Biological Processes	GO:0006941	striated muscle contraction	-3.1408	-0.190146	4/108	12288,17883,17885,22138	Cacna1c,Myh3,Myh8,Ttn
1_Member	GO Biological Processes	GO:0006936	muscle contraction	-3.10359	-0.190146	5/193	12288,13383,17883,17885,22138	Cacna1c,Dlg1,Myh3,Myh8,Ttn
1_Member	GO Biological Processes	GO:0003012	muscle system process	-2.61552	0	5/249	12288,13383,17883,17885,22138	Cacna1c,Dlg1,Myh3,Myh8,Ttn
1_Member	GO Biological Processes	GO:0030048	actin filament-based movement	-2.31595	0	3/91	12288,17885,214459	Cacna1c,Myh8,Fnbp1l
1_Member	GO Biological Processes	GO:0030029	actin filament-based process	-2.17687	0	7/592	12288,13383,17885,22138,109624,214459,231148	Cacna1c,Dlg1,Myh8,Ttn,Cald1,Fnbp1l,Ablim2
2_Summary	KEGG Pathway	mmu04724	Glutamatergic synapse	-5.38308	-1.5682	6/113	12288,14681,14799,14814,18750,19059,13383,20927,22138,109624,11745,16502,19674,77097,93688,15251,110084,237806,14180,18755,17909	Cacna1c,Gnao1,Gria1,Grin2d,Prkca,Ppp3r2,Dlg1,Abcc8,Ttn,Cald1,Anxa3,Kcnc1,Rcvrn,Tanc2,Klhl1,Hif1a,Dnah1,Dnah9,Fgf9,Prkch,Myo10
2_Member	KEGG Pathway	mmu04724	Glutamatergic synapse	-5.38308	-1.5682	6/113	12288,14681,14799,14814,18750,19059	Cacna1c,Gnao1,Gria1,Grin2d,Prkca,Ppp3r2
2_Member	KEGG Pathway	mmu04720	Long-term potentiation	-5.28576	-1.5682	5/67	12288,14799,14814,18750,19059	Cacna1c,Gria1,Grin2d,Prkca,Ppp3r2
2_Member	KEGG Pathway	mmu05031	Amphetamine addiction	-5.22245	-1.5682	5/69	12288,14799,14814,18750,19059	Cacna1c,Gria1,Grin2d,Prkca,Ppp3r2
2_Member	KEGG Pathway	mmu04713	Circadian entrainment	-4.47787	-1.07889	5/98	12288,14681,14799,14814,18750	Cacna1c,Gnao1,Gria1,Grin2d,Prkca
2_Member	GO Biological Processes	GO:0090257	regulation of muscle system process	-3.41135	-0.313402	6/255	12288,13383,18750,20927,22138,109624	Cacna1c,Dlg1,Prkca,Abcc8,Ttn,Cald1
2_Member	GO Cellular Components	GO:0030425	dendrite	-3.37325	-0.307284	10/740	11745,12288,13383,14681,14799,16502,18750,19674,77097,93688	Anxa3,Cacna1c,Dlg1,Gnao1,Gria1,Kcnc1,Prkca,Rcvrn,Tanc2,Klhl1
2_Member	GO Cellular Components	GO:0097447	dendritic tree	-3.35948	-0.307284	10/743	11745,12288,13383,14681,14799,16502,18750,19674,77097,93688	Anxa3,Cacna1c,Dlg1,Gnao1,Gria1,Kcnc1,Prkca,Rcvrn,Tanc2,Klhl1
2_Member	GO Biological Processes	GO:0044057	regulation of system process	-3.17645	-0.203435	9/645	12288,13383,14681,14814,15251,18750,20927,22138,109624	Cacna1c,Dlg1,Gnao1,Grin2d,Hif1a,Prkca,Abcc8,Ttn,Cald1
2_Member	KEGG Pathway	mmu04730	Long-term depression	-2.83022	-0.0451938	3/60	14681,14799,18750	Gnao1,Gria1,Prkca
2_Member	KEGG Pathway	mmu04728	Dopaminergic synapse	-2.78124	-0.0190856	4/135	12288,14681,14799,18750	Cacna1c,Gnao1,Gria1,Prkca
2_Member	KEGG Pathway	mmu05022	Pathways of neurodegeneration - multiple diseases	-2.72041	-0.0069029	7/471	12288,14799,14814,18750,19059,110084,237806	Cacna1c,Gria1,Grin2d,Prkca,Ppp3r2,Dnah1,Dnah9
2_Member	KEGG Pathway	mmu04020	Calcium signaling pathway	-2.68484	-0.0069029	5/240	12288,14180,14814,18750,19059	Cacna1c,Fgf9,Grin2d,Prkca,Ppp3r2
2_Member	KEGG Pathway	mmu04270	Vascular smooth muscle contraction	-2.67889	-0.0069029	4/144	12288,18750,18755,109624	Cacna1c,Prkca,Prkch,Cald1
2_Member	KEGG Pathway	mmu04723	Retrograde endocannabinoid signaling	-2.63567	0	4/148	12288,14681,14799,18750	Cacna1c,Gnao1,Gria1,Prkca
2_Member	KEGG Pathway	mmu04921	Oxytocin signaling pathway	-2.58346	0	4/153	12288,14681,18750,19059	Cacna1c,Gnao1,Prkca,Ppp3r2
2_Member	GO Biological Processes	GO:1903522	regulation of blood circulation	-2.51333	0	5/263	12288,13383,14681,15251,18750	Cacna1c,Dlg1,Gnao1,Hif1a,Prkca
2_Member	GO Biological Processes	GO:0006937	regulation of muscle contraction	-2.47509	0	4/164	12288,13383,18750,109624	Cacna1c,Dlg1,Prkca,Cald1
2_Member	KEGG Pathway	mmu04727	GABAergic synapse	-2.34292	0	3/89	12288,14681,18750	Cacna1c,Gnao1,Prkca
2_Member	GO Cellular Components	GO:0043025	neuronal cell body	-2.24426	0	8/726	11745,12288,13383,14799,16502,17909,18750,93688	Anxa3,Cacna1c,Dlg1,Gria1,Kcnc1,Myo10,Prkca,Klhl1
2_Member	GO Biological Processes	GO:0008016	regulation of heart contraction	-2.21724	0	4/194	12288,13383,14681,18750	Cacna1c,Dlg1,Gnao1,Prkca
2_Member	KEGG Pathway	mmu04725	Cholinergic synapse	-2.06696	0	3/112	12288,14681,18750	Cacna1c,Gnao1,Prkca
3_Summary	GO Biological Processes	GO:0030947	regulation of vascular endothelial growth factor receptor (VEGFR) signaling pathway	-3.72099	-0.513897	3/30	13855,14180,15251,18750,19059,20356,214968,231148,11745,20927,22325,109624,234865,234366,13383,18755,404710	Epn2,Fgf9,Hif1a,Prkca,Ppp3r2,Sema5a,Sema6d,Ablim2,Anxa3,Abcc8,Vav2,Cald1,Nup133,Gatad2a,Dlg1,Prkch,Iqgap3
3_Member	GO Biological Processes	GO:0030947	regulation of vascular endothelial growth factor receptor (VEGFR) signaling pathway	-3.72099	-0.513897	3/30	13855,14180,15251	Epn2,Fgf9,Hif1a
3_Member	KEGG Pathway	mmu04360	Axon guidance	-3.22941	-0.218609	5/181	18750,19059,20356,214968,231148	Prkca,Ppp3r2,Sema5a,Sema6d,Ablim2
3_Member	GO Biological Processes	GO:0010595	positive regulation of endothelial cell migration	-3.12579	-0.190146	4/109	11745,15251,18750,20356	Anxa3,Hif1a,Prkca,Sema5a
3_Member	GO Biological Processes	GO:0045765	regulation of angiogenesis	-2.9971	-0.120997	6/306	11745,13855,15251,18750,20356,20927	Anxa3,Epn2,Hif1a,Prkca,Sema5a,Abcc8
3_Member	GO Biological Processes	GO:1901342	regulation of vasculature development	-2.96808	-0.106223	6/310	11745,13855,15251,18750,20356,20927	Anxa3,Epn2,Hif1a,Prkca,Sema5a,Abcc8
3_Member	GO Biological Processes	GO:0001525	angiogenesis	-2.86993	-0.0539551	6/324	14180,15251,18750,20356,22325,109624	Fgf9,Hif1a,Prkca,Sema5a,Vav2,Cald1
3_Member	GO Biological Processes	GO:0001755	neural crest cell migration	-2.80948	-0.0360371	3/61	15251,20356,214968	Hif1a,Sema5a,Sema6d
3_Member	GO Biological Processes	GO:0060485	mesenchyme development	-2.75727	-0.00894684	5/231	14180,15251,20356,214968,234865	Fgf9,Hif1a,Sema5a,Sema6d,Nup133
3_Member	GO Biological Processes	GO:0010634	positive regulation of epithelial cell migration	-2.55305	0	4/156	11745,15251,18750,20356	Anxa3,Hif1a,Prkca,Sema5a
3_Member	GO Biological Processes	GO:0010594	regulation of endothelial cell migration	-2.38351	0	4/174	11745,15251,18750,20356	Anxa3,Hif1a,Prkca,Sema5a
3_Member	GO Biological Processes	GO:0014032	neural crest cell development	-2.37056	0	3/87	15251,20356,214968	Hif1a,Sema5a,Sema6d
3_Member	GO Biological Processes	GO:0001568	blood vessel development	-2.35639	0	7/548	14180,15251,18750,20356,22325,109624,234366	Fgf9,Hif1a,Prkca,Sema5a,Vav2,Cald1,Gatad2a
3_Member	GO Biological Processes	GO:0051960	regulation of nervous system development	-2.33081	0	7/554	13383,15251,18750,18755,20356,20927,214968	Dlg1,Hif1a,Prkca,Prkch,Sema5a,Abcc8,Sema6d
3_Member	GO Biological Processes	GO:0045766	positive regulation of angiogenesis	-2.3061	0	4/183	11745,15251,18750,20356	Anxa3,Hif1a,Prkca,Sema5a
3_Member	GO Biological Processes	GO:1904018	positive regulation of vasculature development	-2.3061	0	4/183	11745,15251,18750,20356	Anxa3,Hif1a,Prkca,Sema5a
3_Member	GO Biological Processes	GO:0014031	mesenchymal cell development	-2.28963	0	3/93	15251,20356,214968	Hif1a,Sema5a,Sema6d
3_Member	GO Biological Processes	GO:0048864	stem cell development	-2.28963	0	3/93	15251,20356,214968	Hif1a,Sema5a,Sema6d
3_Member	GO Biological Processes	GO:0014033	neural crest cell differentiation	-2.2388	0	3/97	15251,20356,214968	Hif1a,Sema5a,Sema6d
3_Member	GO Biological Processes	GO:0001944	vasculature development	-2.19636	0	7/587	14180,15251,18750,20356,22325,109624,234366	Fgf9,Hif1a,Prkca,Sema5a,Vav2,Cald1,Gatad2a
3_Member	GO Biological Processes	GO:0048514	blood vessel morphogenesis	-2.19613	0	6/444	14180,15251,18750,20356,22325,109624	Fgf9,Hif1a,Prkca,Sema5a,Vav2,Cald1
3_Member	GO Biological Processes	GO:0035239	tube morphogenesis	-2.19569	0	8/740	13383,14180,15251,18750,20356,22325,109624,234366	Dlg1,Fgf9,Hif1a,Prkca,Sema5a,Vav2,Cald1,Gatad2a
3_Member	GO Biological Processes	GO:0048661	positive regulation of smooth muscle cell proliferation	-2.13244	0	3/106	14180,15251,18750	Fgf9,Hif1a,Prkca
3_Member	GO Biological Processes	GO:0050679	positive regulation of epithelial cell proliferation	-2.06283	0	4/215	14180,18750,20356,404710	Fgf9,Prkca,Sema5a,Iqgap3
4_Summary	GO Biological Processes	GO:0061448	connective tissue development	-3.61077	-0.433637	6/234	14180,15251,18740,18750,19885,235320,12288,13383,80707,234366	Fgf9,Hif1a,Pitx1,Prkca,Rorc,Zbtb16,Cacna1c,Dlg1,Wwox,Gatad2a
4_Member	GO Biological Processes	GO:0061448	connective tissue development	-3.61077	-0.433637	6/234	14180,15251,18740,18750,19885,235320	Fgf9,Hif1a,Pitx1,Prkca,Rorc,Zbtb16
4_Member	GO Biological Processes	GO:0051216	cartilage development	-3.30723	-0.276229	5/174	14180,15251,18740,18750,235320	Fgf9,Hif1a,Pitx1,Prkca,Zbtb16
4_Member	GO Biological Processes	GO:0030326	embryonic limb morphogenesis	-2.6899	-0.0069029	4/143	12288,14180,18740,235320	Cacna1c,Fgf9,Pitx1,Zbtb16
4_Member	GO Biological Processes	GO:0035113	embryonic appendage morphogenesis	-2.6899	-0.0069029	4/143	12288,14180,18740,235320	Cacna1c,Fgf9,Pitx1,Zbtb16
4_Member	GO Biological Processes	GO:0001501	skeletal system development	-2.47157	0	7/522	13383,14180,15251,18740,18750,80707,235320	Dlg1,Fgf9,Hif1a,Pitx1,Prkca,Wwox,Zbtb16
4_Member	GO Biological Processes	GO:0035107	appendage morphogenesis	-2.38351	0	4/174	12288,14180,18740,235320	Cacna1c,Fgf9,Pitx1,Zbtb16
4_Member	GO Biological Processes	GO:0035108	limb morphogenesis	-2.38351	0	4/174	12288,14180,18740,235320	Cacna1c,Fgf9,Pitx1,Zbtb16
4_Member	GO Biological Processes	GO:0048736	appendage development	-2.14878	0	4/203	12288,14180,18740,235320	Cacna1c,Fgf9,Pitx1,Zbtb16
4_Member	GO Biological Processes	GO:0060173	limb development	-2.14878	0	4/203	12288,14180,18740,235320	Cacna1c,Fgf9,Pitx1,Zbtb16
4_Member	GO Biological Processes	GO:0048598	embryonic morphogenesis	-2.01781	0	7/635	12288,13383,14180,15251,18740,234366,235320	Cacna1c,Dlg1,Fgf9,Hif1a,Pitx1,Gatad2a,Zbtb16
5_Summary	GO Biological Processes	GO:0007610	behavior	-3.4861	-0.348968	10/716	12288,14681,14799,14814,15251,17191,18419,18750,20927,93688,16502,270028,19674,20356,22325	Cacna1c,Gnao1,Gria1,Grin2d,Hif1a,Mbd2,Otog,Prkca,Abcc8,Klhl1,Kcnc1,Nalf1,Rcvrn,Sema5a,Vav2
5_Member	GO Biological Processes	GO:0007610	behavior	-3.4861	-0.348968	10/716	12288,14681,14799,14814,15251,17191,18419,18750,20927,93688	Cacna1c,Gnao1,Gria1,Grin2d,Hif1a,Mbd2,Otog,Prkca,Abcc8,Klhl1
5_Member	GO Biological Processes	GO:0008344	adult locomotory behavior	-3.09621	-0.190146	4/111	12288,14814,18419,93688	Cacna1c,Grin2d,Otog,Klhl1
5_Member	GO Molecular Functions	GO:0005261	cation channel activity	-2.86311	-0.0539551	6/325	12288,14799,14814,16502,20927,270028	Cacna1c,Gria1,Grin2d,Kcnc1,Abcc8,Nalf1
5_Member	GO Cellular Components	GO:0034703	cation channel complex	-2.85037	-0.0534462	5/220	12288,14799,14814,16502,20927	Cacna1c,Gria1,Grin2d,Kcnc1,Abcc8
5_Member	GO Biological Processes	GO:0097553	calcium ion transmembrane import into cytosol	-2.71099	-0.0069029	3/66	12288,14814,270028	Cacna1c,Grin2d,Nalf1
5_Member	GO Biological Processes	GO:0008542	visual learning	-2.58584	0	3/73	12288,15251,20927	Cacna1c,Hif1a,Abcc8
5_Member	GO Biological Processes	GO:0060402	calcium ion transport into cytosol	-2.58584	0	3/73	12288,14814,270028	Cacna1c,Grin2d,Nalf1
5_Member	GO Biological Processes	GO:0007626	locomotory behavior	-2.55632	0	5/257	12288,14681,14814,18419,93688	Cacna1c,Gnao1,Grin2d,Otog,Klhl1
5_Member	GO Biological Processes	GO:0007632	visual behavior	-2.52003	0	3/77	12288,15251,20927	Cacna1c,Hif1a,Abcc8
5_Member	KEGG Pathway	mmu04911	Insulin secretion	-2.38464	0	3/86	12288,18750,20927	Cacna1c,Prkca,Abcc8
5_Member	GO Cellular Components	GO:0034702	ion channel complex	-2.33333	0	5/290	12288,14799,14814,16502,20927	Cacna1c,Gria1,Grin2d,Kcnc1,Abcc8
5_Member	GO Biological Processes	GO:0060401	cytosolic calcium ion transport	-2.32935	0	3/90	12288,14814,270028	Cacna1c,Grin2d,Nalf1
5_Member	GO Molecular Functions	GO:0005216	ion channel activity	-2.26232	0	6/430	12288,14799,14814,16502,20927,270028	Cacna1c,Gria1,Grin2d,Kcnc1,Abcc8,Nalf1
5_Member	GO Biological Processes	GO:0030534	adult behavior	-2.25689	0	4/189	12288,14814,18419,93688	Cacna1c,Grin2d,Otog,Klhl1
5_Member	GO Biological Processes	GO:0007611	learning or memory	-2.15561	0	5/320	12288,14799,15251,18750,20927	Cacna1c,Gria1,Hif1a,Prkca,Abcc8
5_Member	GO Biological Processes	GO:0009416	response to light stimulus	-2.15004	0	5/321	12288,15251,19674,20356,20927	Cacna1c,Hif1a,Rcvrn,Sema5a,Abcc8
5_Member	GO Molecular Functions	GO:0022836	gated channel activity	-2.13896	0	5/323	12288,14799,14814,16502,270028	Cacna1c,Gria1,Grin2d,Kcnc1,Nalf1
5_Member	GO Molecular Functions	GO:0015267	channel activity	-2.05863	0	6/475	12288,14799,14814,16502,20927,270028	Cacna1c,Gria1,Grin2d,Kcnc1,Abcc8,Nalf1
5_Member	GO Molecular Functions	GO:0022803	passive transmembrane transporter activity	-2.05863	0	6/475	12288,14799,14814,16502,20927,270028	Cacna1c,Gria1,Grin2d,Kcnc1,Abcc8,Nalf1
5_Member	KEGG Pathway	mmu04024	cAMP signaling pathway	-2.02867	0	4/220	12288,14799,14814,22325	Cacna1c,Gria1,Grin2d,Vav2
5_Member	GO Molecular Functions	GO:0005262	calcium channel activity	-2.02545	0	3/116	12288,14814,270028	Cacna1c,Grin2d,Nalf1
6_Summary	GO Cellular Components	GO:0098797	plasma membrane protein complex	-3.47174	-0.348968	9/587	12288,13383,14681,14799,14814,16502,18750,20927,72238,68507,68666,170707,52892,19674	Cacna1c,Dlg1,Gnao1,Gria1,Grin2d,Kcnc1,Prkca,Abcc8,Tbc1d5,Ppfia4,Svop,Usp48,Sco1,Rcvrn
6_Member	GO Cellular Components	GO:0098797	plasma membrane protein complex	-3.47174	-0.348968	9/587	12288,13383,14681,14799,14814,16502,18750,20927,72238	Cacna1c,Dlg1,Gnao1,Gria1,Grin2d,Kcnc1,Prkca,Abcc8,Tbc1d5
6_Member	GO Biological Processes	GO:0043268	positive regulation of potassium ion transport	-3.03543	-0.144608	3/51	13383,16502,20927	Dlg1,Kcnc1,Abcc8
6_Member	GO Cellular Components	GO:0098839	postsynaptic density membrane	-2.87283	-0.0539551	3/58	13383,14799,14814	Dlg1,Gria1,Grin2d
6_Member	GO Biological Processes	GO:1901016	regulation of potassium ion transmembrane transporter activity	-2.74939	-0.00894684	3/64	13383,16502,20927	Dlg1,Kcnc1,Abcc8
6_Member	GO Molecular Functions	GO:0044325	transmembrane transporter binding	-2.64635	0	4/147	12288,13383,16502,20927	Cacna1c,Dlg1,Kcnc1,Abcc8
6_Member	GO Cellular Components	GO:0098793	presynapse	-2.60907	0	7/493	12288,13383,14799,18750,20927,68507,68666	Cacna1c,Dlg1,Gria1,Prkca,Abcc8,Ppfia4,Svop
6_Member	GO Cellular Components	GO:0030672	synaptic vesicle membrane	-2.45784	0	3/81	13383,14799,20927	Dlg1,Gria1,Abcc8
6_Member	GO Cellular Components	GO:0099501	exocytic vesicle membrane	-2.45784	0	3/81	13383,14799,20927	Dlg1,Gria1,Abcc8
6_Member	GO Cellular Components	GO:0045211	postsynaptic membrane	-2.45097	0	5/272	12288,13383,14799,14814,170707	Cacna1c,Dlg1,Gria1,Grin2d,Usp48
6_Member	GO Biological Processes	GO:0032412	regulation of ion transmembrane transporter activity	-2.43745	0	5/274	13383,16502,18750,20927,52892	Dlg1,Kcnc1,Prkca,Abcc8,Sco1
6_Member	GO Cellular Components	GO:0099634	postsynaptic specialization membrane	-2.41334	0	3/84	13383,14799,14814	Dlg1,Gria1,Grin2d
6_Member	GO Biological Processes	GO:0022898	regulation of transmembrane transporter activity	-2.37155	0	5/284	13383,16502,18750,20927,52892	Dlg1,Kcnc1,Prkca,Abcc8,Sco1
6_Member	GO Biological Processes	GO:1901379	regulation of potassium ion transmembrane transport	-2.32935	0	3/90	13383,16502,20927	Dlg1,Kcnc1,Abcc8
6_Member	GO Biological Processes	GO:0032409	regulation of transporter activity	-2.28383	0	5/298	13383,16502,18750,20927,52892	Dlg1,Kcnc1,Prkca,Abcc8,Sco1
6_Member	GO Biological Processes	GO:0010959	regulation of metal ion transport	-2.18689	0	6/446	12288,13383,14681,16502,19674,20927	Cacna1c,Dlg1,Gnao1,Kcnc1,Rcvrn,Abcc8
6_Member	GO Biological Processes	GO:0043269	regulation of ion transport	-2.16176	0	8/750	12288,13383,14681,16502,18750,19674,20927,52892	Cacna1c,Dlg1,Gnao1,Kcnc1,Prkca,Rcvrn,Abcc8,Sco1
6_Member	GO Cellular Components	GO:0008021	synaptic vesicle	-2.13405	0	4/205	13383,14799,20927,68666	Dlg1,Gria1,Abcc8,Svop
6_Member	GO Biological Processes	GO:0043266	regulation of potassium ion transport	-2.06696	0	3/112	13383,16502,20927	Dlg1,Kcnc1,Abcc8
7_Summary	GO Cellular Components	GO:0030666	endocytic vesicle membrane	-3.19504	-0.203548	3/45	11745,13855,72238,13383,14799,20927,55943	Anxa3,Epn2,Tbc1d5,Dlg1,Gria1,Abcc8,Stx8
7_Member	GO Cellular Components	GO:0030666	endocytic vesicle membrane	-3.19504	-0.203548	3/45	11745,13855,72238	Anxa3,Epn2,Tbc1d5
7_Member	GO Cellular Components	GO:0030659	cytoplasmic vesicle membrane	-2.24811	0	7/574	11745,13383,13855,14799,20927,55943,72238	Anxa3,Dlg1,Epn2,Gria1,Abcc8,Stx8,Tbc1d5
7_Member	GO Cellular Components	GO:0012506	vesicle membrane	-2.14993	0	7/599	11745,13383,13855,14799,20927,55943,72238	Anxa3,Dlg1,Epn2,Gria1,Abcc8,Stx8,Tbc1d5
7_Member	GO Cellular Components	GO:0030139	endocytic vesicle	-2.09084	0	4/211	11745,13855,55943,72238	Anxa3,Epn2,Stx8,Tbc1d5
8_Summary	KEGG Pathway	mmu04015	Rap1 signaling pathway	-2.90344	-0.0553685	5/214	14180,14681,18750,22325,74206,17909,20163,72238	Fgf9,Gnao1,Prkca,Vav2,Sipa1l3,Myo10,Rsu1,Tbc1d5
8_Member	KEGG Pathway	mmu04015	Rap1 signaling pathway	-2.90344	-0.0553685	5/214	14180,14681,18750,22325,74206	Fgf9,Gnao1,Prkca,Vav2,Sipa1l3
8_Member	KEGG Pathway	mmu04666	Fc gamma R-mediated phagocytosis	-2.30271	0	3/92	17909,18750,22325	Myo10,Prkca,Vav2
8_Member	GO Biological Processes	GO:0043087	regulation of GTPase activity	-2.02243	0	5/345	14681,20163,22325,72238,74206	Gnao1,Rsu1,Vav2,Tbc1d5,Sipa1l3
9_Summary	GO Biological Processes	GO:0030177	positive regulation of Wnt signaling pathway	-2.73484	-0.0069029	4/139	14180,17191,17847,20356,80707	Fgf9,Mbd2,Usp34,Sema5a,Wwox
9_Member	GO Biological Processes	GO:0030177	positive regulation of Wnt signaling pathway	-2.73484	-0.0069029	4/139	14180,17191,17847,20356	Fgf9,Mbd2,Usp34,Sema5a
9_Member	GO Biological Processes	GO:0030111	regulation of Wnt signaling pathway	-2.16682	0	5/318	14180,17191,17847,20356,80707	Fgf9,Mbd2,Usp34,Sema5a,Wwox
9_Member	GO Biological Processes	GO:0090263	positive regulation of canonical Wnt signaling pathway	-2.11017	0	3/108	14180,17847,20356	Fgf9,Usp34,Sema5a
10_Summary	KEGG Pathway	mmu05014	Amyotrophic lateral sclerosis	-2.58591	0	6/369	14799,14814,19059,110084,234865,237806	Gria1,Grin2d,Ppp3r2,Dnah1,Nup133,Dnah9
10_Member	KEGG Pathway	mmu05014	Amyotrophic lateral sclerosis	-2.58591	0	6/369	14799,14814,19059,110084,234865,237806	Gria1,Grin2d,Ppp3r2,Dnah1,Nup133,Dnah9
11_Summary	GO Molecular Functions	GO:0017022	myosin binding	-2.53613	0	3/76	14799,109624,404710,13383,17879,18750,18755,20163,74206	Gria1,Cald1,Iqgap3,Dlg1,Myh1,Prkca,Prkch,Rsu1,Sipa1l3
11_Member	GO Molecular Functions	GO:0017022	myosin binding	-2.53613	0	3/76	14799,109624,404710	Gria1,Cald1,Iqgap3
11_Member	GO Cellular Components	GO:0070161	anchoring junction	-2.48769	0	8/661	13383,14799,17879,18750,18755,20163,74206,404710	Dlg1,Gria1,Myh1,Prkca,Prkch,Rsu1,Sipa1l3,Iqgap3
11_Member	GO Cellular Components	GO:0005911	cell-cell junction	-2.44434	0	7/528	13383,14799,17879,18750,18755,74206,404710	Dlg1,Gria1,Myh1,Prkca,Prkch,Sipa1l3,Iqgap3
12_Summary	GO Cellular Components	GO:0031012	extracellular matrix	-2.46701	0	7/523	11745,13383,14180,18419,77794,214968,237759	Anxa3,Dlg1,Fgf9,Otog,Adamtsl2,Sema6d,Col23a1
12_Member	GO Cellular Components	GO:0031012	extracellular matrix	-2.46701	0	7/523	11745,13383,14180,18419,77794,214968,237759	Anxa3,Dlg1,Fgf9,Otog,Adamtsl2,Sema6d,Col23a1
12_Member	GO Cellular Components	GO:0030312	external encapsulating structure	-2.45791	0	7/525	11745,13383,14180,18419,77794,214968,237759	Anxa3,Dlg1,Fgf9,Otog,Adamtsl2,Sema6d,Col23a1
13_Summary	GO Molecular Functions	GO:0140657	ATP-dependent activity	-2.3521	0	7/549	17883,17885,19687,20927,110084,217258,237806	Myh3,Myh8,Rfc1,Abcc8,Dnah1,Abca8a,Dnah9
13_Member	GO Molecular Functions	GO:0140657	ATP-dependent activity	-2.3521	0	7/549	17883,17885,19687,20927,110084,217258,237806	Myh3,Myh8,Rfc1,Abcc8,Dnah1,Abca8a,Dnah9
14_Summary	GO Molecular Functions	GO:0004843	thiol-dependent deubiquitinase	-2.22646	0	3/98	17847,170707,216835	Usp34,Usp48,Usp43
14_Member	GO Molecular Functions	GO:0004843	thiol-dependent deubiquitinase	-2.22646	0	3/98	17847,170707,216835	Usp34,Usp48,Usp43
14_Member	GO Molecular Functions	GO:0101005	deubiquitinase activity	-2.19024	0	3/101	17847,170707,216835	Usp34,Usp48,Usp43
14_Member	GO Molecular Functions	GO:0008242	omega peptidase activity	-2.13244	0	3/106	17847,170707,216835	Usp34,Usp48,Usp43
14_Member	GO Molecular Functions	GO:0019783	ubiquitin-like protein-specific protease activity	-2.01532	0	3/117	17847,170707,216835	Usp34,Usp48,Usp43
15_Summary	KEGG Pathway	mmu04660	T cell receptor signaling pathway	-2.16675	0	3/103	13383,19059,22325	Dlg1,Ppp3r2,Vav2
15_Member	KEGG Pathway	mmu04660	T cell receptor signaling pathway	-2.16675	0	3/103	13383,19059,22325	Dlg1,Ppp3r2,Vav2
16_Summary	KEGG Pathway	mmu04659	Th17 cell differentiation	-2.14376	0	3/105	15251,19059,19885	Hif1a,Ppp3r2,Rorc
16_Member	KEGG Pathway	mmu04659	Th17 cell differentiation	-2.14376	0	3/105	15251,19059,19885	Hif1a,Ppp3r2,Rorc
