# Supplementary material for: Exploring high-resolution chromatin interaction changes and functional enhancers of myogenic marker genes during myogenic differentiation
Source: J Biol Chem. 2022 Jul 2;298(8):102149. doi: 10.1016/j.jbc.2022.102149 (PMC9352921; doi:10.1016/j.jbc.2022.102149)
Supplement: Supplementary Figure S11 [file mmc11.xlsx]

## Sheet: Myod1-MB
Supplementary Table 11. Enrichment of five histone marks at significant interaction sites in C2C12-MBs and C2C12-MTs
seqnames	start	end	nReads	RPMs	p.value	q.value	chr	start	end	peak	int(-10*log10qvalue)	fold change	abs(-log10pvalue)	abs(-log10qvalue)	relative summit position to peak start
chr7	46282002	46284000	39161	1283.27	4.21081e-11	1.87907e-09	chr7	46283690	46283835	H3K27ac_MB_peak	28	2.40142	4.74681	2.87708	115
chr7	46284002	46286000	48560	1459.39	6.02239e-13	3.30769e-11	chr7	46284635	46284804	H3K27ac_MB_peak	53	2.91682	7.45364	5.36831	92
chr7	46336002	46338000	43018	1286.6	1.54908e-06	5.26688e-05	chr7	46336820	46337038	H3K27ac_MB_peak	137	3.25596	16.1557	13.7114	102
chr7	46336002	46338000	43018	1286.6	1.54908e-06	5.26688e-05	chr7	46337885	46338050	H3K27ac_MB_peak	189	3.50173	21.5292	18.9269	90
chr7	46338002	46340000	48526	1419.15	1.12198e-09	4.71231e-08	chr7	46337885	46338050	H3K27ac_MB_peak	189	3.50173	21.5292	18.9269	90
chr7	46338002	46340000	48526	1419.15	1.12198e-09	4.71231e-08	chr7	46338233	46338533	H3K27ac_MB_peak	364	4.68503	39.5005	36.4396	119
chr7	46338002	46340000	48526	1419.15	1.12198e-09	4.71231e-08	chr7	46339764	46340102	H3K27ac_MB_peak	82	2.50427	10.4533	8.2169	122
chr7	46340002	46342000	44066	1281.54	2.02913e-06	6.58545e-05	chr7	46339764	46340102	H3K27ac_MB_peak	82	2.50427	10.4533	8.2169	122
chr7	46340002	46342000	44066	1281.54	2.02913e-06	6.58545e-05	chr7	46340399	46340621	H3K27ac_MB_peak	198	3.47632	22.5005	19.8714	119
chr7	46340002	46342000	44066	1281.54	2.02913e-06	6.58545e-05	chr7	46341148	46341371	H3K27ac_MB_peak	92	2.59807	11.5676	9.28417	116
chr7	46340002	46342000	44066	1281.54	2.02913e-06	6.58545e-05	chr7	46341897	46342365	H3K27ac_MB_peak	149	3.09696	17.4822	14.997	116
chr7	46364002	46366000	83967	2007.63	3.03917e-41	4.33994e-39	chr7	46365968	46366341	H3K27ac_MB_peak	96	4.18793	11.8961	9.6	280
chr7	46366002	46368000	69954	1914.25	1.88168e-28	1.91932e-26	chr7	46365968	46366341	H3K27ac_MB_peak	96	4.18793	11.8961	9.6	280
chr7	46374002	46376000	54070	1600.94	2.36449e-16	1.87583e-14	chr7	46374850	46376231	H3K4me2_MB_peak	198	10.2014	22.3137	19.8404	626
chr7	46338002	46340000	48526	1419.15	1.12198e-09	4.71231e-08	chr7	46337879	46338287	H3K4me2_MB_peak	140	8.52198	16.3558	14.0511	68
chr7	46340002	46342000	44066	1281.54	2.02913e-06	6.58545e-05	chr7	46341243	46341379	H3K4me2_MB_peak	50	4.70834	7.01887	5.04265	18
chr7	46340002	46342000	44066	1281.54	2.02913e-06	6.58545e-05	chr7	46341911	46342390	H3K4me2_MB_peak	88	6.10782	11.0096	8.87265	243
chr7	46336002	46338000	43018	1286.6	1.54908e-06	5.26688e-05	chr7	46337879	46338287	H3K4me2_MB_peak	140	8.52198	16.3558	14.0511	68
chr7	46374002	46376000	54070	1600.94	2.36449e-16	1.87583e-14	chr7	46374778	46375162	H3K4me3_MB_peak	105	6.30006	12.5358	10.5037	249
chr7	46374002	46376000	54070	1600.94	2.36449e-16	1.87583e-14	chr7	46375216	46376250	H3K4me3_MB_peak	323	12.2992	34.7607	32.379	939
chr7	46338002	46340000	48526	1419.15	1.12198e-09	4.71231e-08	chr7	46337890	46338107	H3K4me3_MB_peak	93	5.85612	11.3373	9.33245	79
chr7	46340002	46342000	44066	1281.54	2.02913e-06	6.58545e-05	chr7	46341911	46342123	H3K4me3_MB_peak	34	3.3747	5.23379	3.42753	75
chr7	46336002	46338000	43018	1286.6	1.54908e-06	5.26688e-05	chr7	46337285	46337456	H3K4me3_MB_peak	32	3.52158	5.05955	3.26334	106
chr7	46336002	46338000	43018	1286.6	1.54908e-06	5.26688e-05	chr7	46337890	46338107	H3K4me3_MB_peak	93	5.85612	11.3373	9.33245	79
chr7	46338002	46340000	48526	1419.15	1.12198e-09	4.71231e-08	chr7	46338380	46338561	H3K36me3_MB_peak	45	3.95969	6.56552	4.54002	64

## Sheet: Myod1-MT
seqnames	start	end	nReads	RPMs	p.value	q.value	chr	start	end	peak	int(-10*log10qvalue)	fold change	abs(-log10pvalue)	abs(-log10qvalue)	relative summit position to peak start
chr7	46372002	46374000	161804	1104.2	1.42068e-69	1.16567e-66	chr7	46371956	46372249	H3K27ac_MT_peak	66	2.21381	9.00484	6.69446	56
chr7	46372002	46374000	161804	1104.2	1.42068e-69	1.16567e-66	chr7	46373381	46373637	H3K27ac_MT_peak	34	1.89173	5.49464	3.48299	193
chr7	46414002	46416000	147289	965.458	1.83297e-53	5.01319e-51	chr7	46414155	46414389	H3K27ac_MT_peak	194	5.12684	22.5431	19.4677	113
chr7	46348002	46350000	120983	848.595	6.15346e-37	9.17984e-35	chr7	46349574	46349739	H3K27ac_MT_peak	45	1.84504	6.71013	4.58139	92
chr7	46348002	46350000	120983	848.595	6.15346e-37	9.17984e-35	chr7	46349980	46350147	H3K27ac_MT_peak	192	2.80731	22.2992	19.2361	67
chr7	46354002	46356000	109308	905.575	5.01486e-48	1.17563e-45	chr7	46353518	46354308	H3K27ac_MT_peak	232	3.12462	26.5611	23.2948	226
chr7	29508002	29510000	79906	561.48	5.78624e-21	5.58542e-19	chr7	29508883	29509070	H3K27ac_MT_peak	52	2.82071	7.45505	5.26283	107
chr7	46362002	46364000	65760	743.4	7.37089e-11	4.83825e-09	chr7	46363484	46363665	H3K27ac_MT_peak	66	2.318	8.98938	6.6799	127
chr7	35782002	35784000	32069	545.091	0.000226225	0.00713914	chr7	35781498	35782418	H3K27ac_MT_peak	149	4.54933	17.7847	14.9501	637
chr7	35782002	35784000	32069	545.091	0.000226225	0.00713914	chr7	35782895	35783052	H3K27ac_MT_peak	74	3.35506	9.86884	7.49786	63
chr7	35782002	35784000	32069	545.091	0.000226225	0.00713914	chr7	35783234	35783378	H3K27ac_MT_peak	32	2.50965	5.23658	3.25007	103
chr7	112202002	112204000	24170	334.063	0.000104969	0.0037137	chr7	112202775	112202962	H3K27ac_MT_peak	57	2.81708	7.96192	5.72862	91
chr7	112202002	112204000	24170	334.063	0.000104969	0.0037137	chr7	112203243	112203484	H3K27ac_MT_peak	39	2.49563	6.03904	3.97198	72
chr7	112202002	112204000	24170	334.063	0.000104969	0.0037137	chr7	112203521	112203672	H3K27ac_MT_peak	51	2.69928	7.3097	5.12905	76
chr7	46300002	46302000	25117	358.019	0.00306024	0.0678628	chr7	46300742	46301008	H3K27ac_MT_peak	64	2.82741	8.70234	6.41528	128
chr7	46300002	46302000	25117	358.019	0.00306024	0.0678628	chr7	46301384	46301648	H3K27ac_MT_peak	178	4.27698	20.8813	17.8885	119
chr7	46370002	46372000	44908	591.639	0.00381157	0.081231	chr7	46370873	46371185	H3K27ac_MT_peak	105	2.52645	13.1786	10.5988	211
chr7	46370002	46372000	44908	591.639	0.00381157	0.081231	chr7	46371463	46371619	H3K27ac_MT_peak	136	2.77339	16.3585	13.6003	74
chr7	46370002	46372000	44908	591.639	0.00381157	0.081231	chr7	46371956	46372249	H3K27ac_MT_peak	66	2.21381	9.00484	6.69446	56
chr7	46408002	46410000	32082	471.234	0.0339032	0.529788	chr7	46409725	46410008	H3K27ac_MT_peak	82	3.27011	10.6337	8.21156	202
chr7	46760002	46762000	15441	282.334	0.0342216	0.529788	chr7	46760030	46760333	H3K27ac_MT_peak	67	2.7616	9.07471	6.75928	212
chr7	46760002	46762000	15441	282.334	0.0342216	0.529788	chr7	46761055	46761534	H3K27ac_MT_peak	373	5.90774	41.3038	37.3962	358
chr7	46760002	46762000	15441	282.334	0.0342216	0.529788	chr7	46761992	46762141	H3K27ac_MT_peak	58	2.62658	8.09028	5.84751	103
chr7	46340002	46342000	27152	486.533	0.0362387	0.555773	chr7	46340381	46340593	H3K27ac_MT_peak	54	1.98153	7.63231	5.42669	154
chr7	46340002	46342000	27152	486.533	0.0362387	0.555773	chr7	46341088	46341398	H3K27ac_MT_peak	145	2.64931	17.3674	14.5552	145
chr7	46340002	46342000	27152	486.533	0.0362387	0.555773	chr7	46341893	46342545	H3K27ac_MT_peak	207	2.98555	23.9285	20.7858	93
chr7	46372002	46374000	161804	1104.2	1.42068e-69	1.16567e-66	chr7	46371405	46376282	H3K4me2_MT_peak	689	18.5744	72.8226	68.9205	797
chr7	46414002	46416000	147289	965.458	1.83297e-53	5.01319e-51	chr7	46414146	46414593	H3K4me2_MT_peak	95	6.67368	11.565	9.53395	105
chr7	46348002	46350000	120983	848.595	6.15346e-37	9.17984e-35	chr7	46347702	46348757	H3K4me2_MT_peak	109	7.30703	13.0079	10.926	366
chr7	46348002	46350000	120983	848.595	6.15346e-37	9.17984e-35	chr7	46349168	46349866	H3K4me2_MT_peak	321	14.6141	34.8572	32.1745	376
chr7	46348002	46350000	120983	848.595	6.15346e-37	9.17984e-35	chr7	46349914	46350235	H3K4me2_MT_peak	585	22.3509	62.0905	58.5898	134
chr7	46354002	46356000	109308	905.575	5.01486e-48	1.17563e-45	chr7	46353496	46354270	H3K4me2_MT_peak	91	5.16954	11.1207	9.10793	267
chr7	46306002	46308000	105050	839.467	3.26516e-24	3.82723e-22	chr7	46302175	46306604	H3K4me2_MT_peak	628	23.4048	66.512	62.8501	394
chr7	46306002	46308000	105050	839.467	3.26516e-24	3.82723e-22	chr7	46306947	46307337	H3K4me2_MT_peak	105	6.8497	12.6655	10.5975	123
chr7	46306002	46308000	105050	839.467	3.26516e-24	3.82723e-22	chr7	46307754	46308184	H3K4me2_MT_peak	88	6.21758	10.8128	8.81048	117
chr7	46366002	46368000	101359	877.663	9.53459e-19	8.69236e-17	chr7	46366040	46366388	H3K4me2_MT_peak	62	4.86704	8.18362	6.28775	240
chr7	46366002	46368000	101359	877.663	9.53459e-19	8.69236e-17	chr7	46366458	46366623	H3K4me2_MT_peak	52	4.3935	7.06577	5.21874	55
chr7	46366002	46368000	101359	877.663	9.53459e-19	8.69236e-17	chr7	46366970	46367434	H3K4me2_MT_peak	50	4.15015	6.91494	5.07732	342
chr7	46366002	46368000	101359	877.663	9.53459e-19	8.69236e-17	chr7	46367675	46367840	H3K4me2_MT_peak	50	3.63121	6.91619	5.07833	35
chr7	46366002	46368000	101359	877.663	9.53459e-19	8.69236e-17	chr7	46367978	46368404	H3K4me2_MT_peak	87	5.73432	10.74	8.73946	301
chr7	29510002	29512000	79946	561.758	5.51841e-21	5.58542e-19	chr7	29511125	29511271	H3K4me2_MT_peak	30	3.73175	4.76	3.05143	31
chr7	29510002	29512000	79946	561.758	5.51841e-21	5.58542e-19	chr7	29511481	29511655	H3K4me2_MT_peak	47	4.60642	6.58493	4.76887	101
chr7	29510002	29512000	79946	561.758	5.51841e-21	5.58542e-19	chr7	29511837	29512807	H3K4me2_MT_peak	50	4.16139	6.93539	5.09378	759
chr7	29508002	29510000	79906	561.48	5.78624e-21	5.58542e-19	chr7	29508968	29509114	H3K4me2_MT_peak	32	3.83764	4.92308	3.2047	22
chr7	46362002	46364000	65760	743.4	7.37089e-11	4.83825e-09	chr7	46361946	46362713	H3K4me2_MT_peak	79	5.49902	9.95847	7.98802	228
chr7	46362002	46364000	65760	743.4	7.37089e-11	4.83825e-09	chr7	46362930	46363311	H3K4me2_MT_peak	61	4.14732	8.02897	6.13775	197
chr7	46362002	46364000	65760	743.4	7.37089e-11	4.83825e-09	chr7	46363373	46363737	H3K4me2_MT_peak	85	4.5868	10.5128	8.51859	135
chr7	46362002	46364000	65760	743.4	7.37089e-11	4.83825e-09	chr7	46363806	46364084	H3K4me2_MT_peak	93	6.07467	11.3388	9.31565	108
chr7	46360002	46362000	59742	717.198	7.79429e-07	3.99701e-05	chr7	46361946	46362713	H3K4me2_MT_peak	79	5.49902	9.95847	7.98802	228
chr7	7296002	7298000	32748	383.328	0.00184738	0.0452471	chr7	7296096	7296274	H3K4me2_MT_peak	58	5.15791	7.7375	5.85599	75
chr7	7296002	7298000	32748	383.328	0.00184738	0.0452471	chr7	7296607	7296925	H3K4me2_MT_peak	98	6.87721	11.8982	9.85755	130
chr7	7296002	7298000	32748	383.328	0.00184738	0.0452471	chr7	7297060	7297206	H3K4me2_MT_peak	40	4.29825	5.85355	4.07728	110
chr7	46308002	46310000	28400	426.044	0.000612975	0.0176472	chr7	46307754	46308184	H3K4me2_MT_peak	88	6.21758	10.8128	8.81048	117
chr7	46308002	46310000	28400	426.044	0.000612975	0.0176472	chr7	46308231	46308470	H3K4me2_MT_peak	29	3.5041	4.60548	2.90743	143
chr7	46308002	46310000	28400	426.044	0.000612975	0.0176472	chr7	46309422	46309770	H3K4me2_MT_peak	49	4.56647	6.79044	4.96301	127
chr7	112202002	112204000	24170	334.063	0.000104969	0.0037137	chr7	112202236	112202565	H3K4me2_MT_peak	57	4.74027	7.65762	5.78882	70
chr7	112202002	112204000	24170	334.063	0.000104969	0.0037137	chr7	112202796	112202967	H3K4me2_MT_peak	38	3.56222	5.58365	3.82117	107
chr7	112202002	112204000	24170	334.063	0.000104969	0.0037137	chr7	112203109	112203646	H3K4me2_MT_peak	18	2.77426	3.41936	1.81947	523
chr7	112202002	112204000	24170	334.063	0.000104969	0.0037137	chr7	112203982	112204494	H3K4me2_MT_peak	49	4.56647	6.79044	4.96301	292
chr7	46372002	46374000	161804	1104.2	1.42068e-69	1.16567e-66	chr7	46371893	46374621	H3K4me3_MT_peak	360	12.2408	38.6452	36.0724	200
chr7	46348002	46350000	120983	848.595	6.15346e-37	9.17984e-35	chr7	46348210	46348368	H3K4me3_MT_peak	41	3.87629	5.90485	4.10162	50
chr7	46348002	46350000	120983	848.595	6.15346e-37	9.17984e-35	chr7	46348520	46348678	H3K4me3_MT_peak	48	4.17447	6.68482	4.84584	60
chr7	46348002	46350000	120983	848.595	6.15346e-37	9.17984e-35	chr7	46349606	46349790	H3K4me3_MT_peak	56	4.47264	7.49401	5.62291	73
chr7	46348002	46350000	120983	848.595	6.15346e-37	9.17984e-35	chr7	46349974	46350151	H3K4me3_MT_peak	147	7.45441	16.8779	14.7374	96
chr7	46306002	46308000	105050	839.467	3.26516e-24	3.82723e-22	chr7	46306385	46306558	H3K4me3_MT_peak	65	4.22243	8.47515	6.5658	31
chr7	29508002	29510000	79906	561.48	5.78624e-21	5.58542e-19	chr7	29509028	29509282	H3K4me3_MT_peak	26	3.23177	4.36024	2.64714	42
chr7	46642002	46644000	40095	586.626	5.56344e-08	3.14814e-06	chr7	46642222	46642511	H3K4me3_MT_peak	32	3.16682	5.03882	3.27906	128
chr7	7296002	7298000	32748	383.328	0.00184738	0.0452471	chr7	7295874	7296776	H3K4me3_MT_peak	37	3.22555	5.57215	3.78477	538
chr7	7296002	7298000	32748	383.328	0.00184738	0.0452471	chr7	7297020	7297224	H3K4me3_MT_peak	64	4.77082	8.33063	6.4275	64
chr7	46306002	46308000	105050	839.467	3.26516e-24	3.82723e-22	chr7	46306264	46306559	H3K36me3_MT_peak	53	4.09921	7.64856	5.38167	113
chr7	46306002	46308000	105050	839.467	3.26516e-24	3.82723e-22	chr7	46306758	46306974	H3K36me3_MT_peak	20	2.81571	3.64881	2.08228	89
chr7	46306002	46308000	105050	839.467	3.26516e-24	3.82723e-22	chr7	46307049	46307344	H3K36me3_MT_peak	53	4.09921	7.64856	5.38167	145
chr7	46082002	46084000	28940	363.897	2.17172e-06	0.000101823	chr7	46082295	46082559	H3K36me3_MT_peak	54	4.42124	7.69622	5.42136	145
chr7	46082002	46084000	28940	363.897	2.17172e-06	0.000101823	chr7	46082643	46083308	H3K36me3_MT_peak	71	5.39751	9.77973	7.1427	131
chr7	46290002	46292000	42234	490.615	0.00040697	0.0123674	chr7	46289959	46290658	H3K36me3_MT_peak	58	4.67534	8.15907	5.80655	262
chr7	46290002	46292000	42234	490.615	0.00040697	0.0123674	chr7	46291390	46291722	H3K36me3_MT_peak	49	4.44501	7.15452	4.97732	212
chr7	46290002	46292000	42234	490.615	0.00040697	0.0123674	chr7	46291857	46292016	H3K36me3_MT_peak	36	3.81001	5.54826	3.63076	50
chr7	46308002	46310000	28400	426.044	0.000612975	0.0176472	chr7	46308065	46308545	H3K36me3_MT_peak	65	4.65566	9.0659	6.55569	360
chr7	46414002	46416000	147289	965.458	1.83297e-53	5.01319e-51	chr7	46415544	46416116	H3K27me3_MT_peak	90	5.78653	11.5936	9.00044	239
chr7	46102002	46104000	32645	391.611	4.65428e-08	2.72774e-06	chr7	46101545	46102282	H3K27me3_MT_peak	67	4.91855	8.91986	6.72154	120
chr7	46102002	46104000	32645	391.611	4.65428e-08	2.72774e-06	chr7	46102342	46103011	H3K27me3_MT_peak	22	2.53695	3.72553	2.29679	26
chr7	46102002	46104000	32645	391.611	4.65428e-08	2.72774e-06	chr7	46103262	46104415	H3K27me3_MT_peak	96	5.40684	12.3485	9.64666	755
chr7	46642002	46644000	40095	586.626	5.56344e-08	3.14814e-06	chr7	46642462	46642660	H3K27me3_MT_peak	29	3.33971	4.54101	2.99798	53
chr7	46154002	46156000	30542	370.334	8.74143e-07	4.34688e-05	chr7	46155863	46158649	H3K27me3_MT_peak	129	7.11206	16.2248	12.9406	2571
chr7	46154002	46156000	30542	370.334	8.74143e-07	4.34688e-05	chr7	46152169	46155651	H3K27me3_MT_peak	183	7.88497	22.6899	18.3419	2435
chr7	44654002	44656000	41316	426.501	4.72382e-06	0.000203994	chr7	44654318	44654601	H3K27me3_MT_peak	65	4.98866	8.71765	6.54715	158
chr7	44654002	44656000	41316	426.501	4.72382e-06	0.000203994	chr7	44654653	44654816	H3K27me3_MT_peak	31	3.4297	4.69065	3.12794	103
chr7	44654002	44656000	41316	426.501	4.72382e-06	0.000203994	chr7	44655780	44656025	H3K27me3_MT_peak	32	3.29317	4.87061	3.25763	158
chr7	46132002	46134000	26084	352.064	4.85225e-05	0.00189584	chr7	46132140	46132301	H3K27me3_MT_peak	22	2.78653	3.59796	2.20674	79
chr7	46132002	46134000	26084	352.064	4.85225e-05	0.00189584	chr7	46133288	46133709	H3K27me3_MT_peak	97	6.07585	12.5281	9.79349	336
chr7	4724002	4726000	24158	333.416	0.000106364	0.0037137	chr7	4724414	4724590	H3K27me3_MT_peak	22	2.63687	3.63473	2.22075	106

## Sheet: Myog-MB
seqnames	start	end	nReads	RPMs	p.value	q.value	chr	start	end	peak	int(-10*log10qvalue)	fold change	abs(-log10pvalue)	abs(-log10qvalue)	relative summit position to peak start
chr1	134290002	134292000	75907	5642.28	1.43732e-180	4.75395e-178	chr1	134290123	134290271	H3K27ac_MB_peak	45	3.45769	6.52647	4.50074	109
chr1	134282002	134284000	17235	1589.8	0.000135911	0.00749207	chr1	134283433	134283661	H3K27ac_MB_peak	76	4.44359	9.86634	7.65489	124
chr1	134284002	134286000	142007	9347.29	9.74071e-258	4.29565e-255	chr1	134284036	134284277	H3K27me3_MB_peak	58	4.32401	7.80724	5.88555	105
chr1	134284002	134286000	142007	9347.29	9.74071e-258	4.29565e-255	chr1	134284545	134284709	H3K27me3_MB_peak	30	3.3889	4.62292	3.06694	149
chr1	134284002	134286000	142007	9347.29	9.74071e-258	4.29565e-255	chr1	134285502	134285706	H3K27me3_MB_peak	32	3.51535	4.83223	3.25946	117
chr1	134274002	134276000	43770	3497.31	8.13543e-51	1.5376e-48	chr1	134273682	134274089	H3K27me3_MB_peak	98	5.89586	12.188	9.83371	246
chr1	134274002	134276000	43770	3497.31	8.13543e-51	1.5376e-48	chr1	134274126	134274415	H3K27me3_MB_peak	52	4.26895	7.13001	5.27627	198
chr1	134274002	134276000	43770	3497.31	8.13543e-51	1.5376e-48	chr1	134274596	134274769	H3K27me3_MB_peak	47	3.93087	6.51212	4.7279	117
chr1	134274002	134276000	43770	3497.31	8.13543e-51	1.5376e-48	chr1	134274829	134275813	H3K27me3_MB_peak	37	2.91415	5.43049	3.78297	339
chr1	134274002	134276000	43770	3497.31	8.13543e-51	1.5376e-48	chr1	134275857	134276096	H3K27me3_MB_peak	33	3.42856	4.89967	3.30767	214
chr1	134292002	134294000	42124	3432.66	3.76696e-48	6.22961e-46	chr1	134292876	134293119	H3K27me3_MB_peak	46	3.86137	6.38277	4.60963	157
chr1	134292002	134294000	42124	3432.66	3.76696e-48	6.22961e-46	chr1	134293270	134293683	H3K27me3_MB_peak	45	3.79429	6.25709	4.51998	282
chr1	134280002	134282000	39600	3134.16	1.07209e-38	1.57597e-36	chr1	134279808	134280016	H3K27me3_MB_peak	85	4.8227	10.7223	8.50708	134
chr1	134280002	134282000	39600	3134.16	1.07209e-38	1.57597e-36	chr1	134281373	134281537	H3K27me3_MB_peak	30	3.26213	4.61051	3.05518	114
chr1	134298002	134300000	29398	2429.94	2.30409e-18	3.04831e-16	chr1	134296752	134298920	H3K27me3_MB_peak	281	12.5122	32.5169	28.1647	1472
chr1	134298002	134300000	29398	2429.94	2.30409e-18	3.04831e-16	chr1	134299181	134301350	H3K27me3_MB_peak	242	11.1584	28.1375	24.2478	457
chr1	134296002	134298000	27911	2427.36	6.93042e-18	8.3354e-16	chr1	134295763	134296370	H3K27me3_MB_peak	67	4.83953	8.77511	6.75147	419
chr1	134296002	134298000	27911	2427.36	6.93042e-18	8.3354e-16	chr1	134296519	134296688	H3K27me3_MB_peak	81	5.69534	10.3012	8.12977	77
chr1	134296002	134298000	27911	2427.36	6.93042e-18	8.3354e-16	chr1	134296752	134298920	H3K27me3_MB_peak	281	12.5122	32.5169	28.1647	1472
chr1	134278002	134280000	27412	2281.83	2.16386e-15	2.20214e-13	chr1	134279273	134279550	H3K27me3_MB_peak	49	3.91134	6.73602	4.93816	217
chr1	134278002	134280000	27412	2281.83	2.16386e-15	2.20214e-13	chr1	134279808	134280016	H3K27me3_MB_peak	85	4.8227	10.7223	8.50708	134
chr1	134272002	134274000	23682	2025.87	1.67998e-10	1.48174e-08	chr1	134272099	134272268	H3K27me3_MB_peak	45	3.92301	6.23954	4.50465	59
chr1	134272002	134274000	23682	2025.87	1.67998e-10	1.48174e-08	chr1	134272385	134272734	H3K27me3_MB_peak	58	4.32401	7.80724	5.88555	226
chr1	134272002	134274000	23682	2025.87	1.67998e-10	1.48174e-08	chr1	134272812	134273004	H3K27me3_MB_peak	39	3.35492	5.63067	3.94659	95
chr1	134272002	134274000	23682	2025.87	1.67998e-10	1.48174e-08	chr1	134273057	134273577	H3K27me3_MB_peak	79	5.16503	10.0562	7.91082	144
chr1	134272002	134274000	23682	2025.87	1.67998e-10	1.48174e-08	chr1	134273682	134274089	H3K27me3_MB_peak	98	5.89586	12.188	9.83371	246
chr1	134304002	134306000	22552	1955.17	3.77946e-09	3.12514e-07	chr1	134304697	134305370	H3K27me3_MB_peak	51	3.90776	6.99132	5.16222	93
chr1	134304002	134306000	22552	1955.17	3.77946e-09	3.12514e-07	chr1	134305458	134305630	H3K27me3_MB_peak	51	3.66237	6.98528	5.16222	34
chr1	134304002	134306000	22552	1955.17	3.77946e-09	3.12514e-07	chr1	134305734	134306046	H3K27me3_MB_peak	45	3.5646	6.29138	4.53898	159
chr1	134294002	134296000	21810	1932.26	1.134e-08	7.89625e-07	chr1	134294821	134295005	H3K27me3_MB_peak	34	3.0841	5.06702	3.45118	49
chr1	134294002	134296000	21810	1932.26	1.134e-08	7.89625e-07	chr1	134295763	134296370	H3K27me3_MB_peak	67	4.83953	8.77511	6.75147	419
chr1	134260002	134262000	20834	1834.23	1.47588e-07	9.76295e-06	chr1	134261203	134261367	H3K27me3_MB_peak	26	3.23211	4.16964	2.67876	106
chr1	134300002	134302000	18475	1734.06	1.23284e-06	7.76691e-05	chr1	134301456	134301907	H3K27me3_MB_peak	88	5.34143	11.1108	8.85882	182
chr1	134300002	134302000	18475	1734.06	1.23284e-06	7.76691e-05	chr1	134299181	134301350	H3K27me3_MB_peak	242	11.1584	28.1375	24.2478	457
chr1	134312002	134314000	19191	1727.16	5.12088e-06	0.000307951	chr1	134312141	134312434	H3K27me3_MB_peak	51	4.30404	6.91091	5.10269	152
chr1	134312002	134314000	19191	1727.16	5.12088e-06	0.000307951	chr1	134312533	134312956	H3K27me3_MB_peak	56	4.3495	7.56378	5.68033	302
chr1	134312002	134314000	19191	1727.16	5.12088e-06	0.000307951	chr1	134313220	134313575	H3K27me3_MB_peak	71	4.59736	9.26462	7.19412	91
chr1	134312002	134314000	19191	1727.16	5.12088e-06	0.000307951	chr1	134313886	134314093	H3K27me3_MB_peak	103	6.21967	12.7968	10.3864	115
chr1	134216002	134218000	17064	1603.21	2.24308e-05	0.00129026	chr1	134215547	134216244	H3K27me3_MB_peak	104	6.23235	12.8203	10.4089	288
chr1	134216002	134218000	17064	1603.21	2.24308e-05	0.00129026	chr1	134216303	134216541	H3K27me3_MB_peak	105	6.34882	13.0359	10.5972	152
chr1	134216002	134218000	17064	1603.21	2.24308e-05	0.00129026	chr1	134216883	134217047	H3K27me3_MB_peak	41	3.87391	5.90074	4.19218	112
chr1	134216002	134218000	17064	1603.21	2.24308e-05	0.00129026	chr1	134217944	134219030	H3K27me3_MB_peak	77	5.07037	9.87545	7.7469	318
chr1	134216002	134218000	17064	1603.21	2.24308e-05	0.00129026	chr1	134217230	134217903	H3K27me3_MB_peak	96	5.99669	11.983	9.64971	131

## Sheet: Myog-MT
seqnames	start	end	nReads	RPMs	p.value	q.value	chr	start	end	peak	int(-10*log10qvalue)	fold change	abs(-log10pvalue)	abs(-log10qvalue)	relative summit position to peak start
chr1	134274002	134276000	104252	977.063	1.18444e-39	3.78131e-37	chr1	134275620	134276509	H3K27ac_MT_peak	216	3.47501	24.8255	21.6404	750
chr1	134284002	134286000	95766	960.523	8.59349e-38	2.19478e-35	chr1	134283426	134284607	H3K27ac_MT_peak	218	3.06169	25.0192	21.8249	99
chr1	134290002	134292000	72143	776.907	9.76486e-16	1.24697e-13	chr1	134290113	134290427	H3K27ac_MT_peak	68	2.1679	9.15916	6.83798	187
chr1	134290002	134292000	72143	776.907	9.76486e-16	1.24697e-13	chr1	134290605	134291139	H3K27ac_MT_peak	103	2.49176	12.8668	10.3062	350
chr1	134290002	134292000	72143	776.907	9.76486e-16	1.24697e-13	chr1	134291730	134291945	H3K27ac_MT_peak	30	1.82123	5.01255	3.05483	175
chr1	134264002	134266000	52454	706.112	9.0314e-08	7.68873e-06	chr1	134265896	134266054	H3K27ac_MT_peak	39	3.24631	6.04008	3.97291	31
chr1	134282002	134284000	29128	557.12	1.49626e-07	1.1942e-05	chr1	134282425	134282998	H3K27ac_MT_peak	143	2.61335	17.1272	14.3278	321
chr1	134282002	134284000	29128	557.12	1.49626e-07	1.1942e-05	chr1	134283426	134284607	H3K27ac_MT_peak	218	3.06169	25.0192	21.8249	99
chr1	134274002	134276000	104252	977.063	1.18444e-39	3.78131e-37	chr1	134273727	134274067	H3K4me2_MT_peak	59	4.83329	7.81434	5.92911	242
chr1	134274002	134276000	104252	977.063	1.18444e-39	3.78131e-37	chr1	134274189	134276940	H3K4me2_MT_peak	290	10.4322	31.6232	29.0299	2570
chr1	134284002	134286000	95766	960.523	8.59349e-38	2.19478e-35	chr1	134283313	134284668	H3K4me2_MT_peak	327	12.3155	35.4563	32.7625	847
chr1	134284002	134286000	95766	960.523	8.59349e-38	2.19478e-35	chr1	134284815	134285721	H3K4me2_MT_peak	182	9.21815	20.6009	18.2962	421
chr1	134284002	134286000	95766	960.523	8.59349e-38	2.19478e-35	chr1	134285763	134286646	H3K4me2_MT_peak	190	7.7543	21.3918	19.0669	751
chr1	134294002	134296000	82234	814.594	1.56217e-21	3.32482e-19	chr1	134289980	134294213	H3K4me2_MT_peak	799	26.2572	84.3287	79.9246	1648
chr1	134294002	134296000	82234	814.594	1.56217e-21	3.32482e-19	chr1	134294257	134294666	H3K4me2_MT_peak	125	7.50846	14.6516	12.5191	145
chr1	134294002	134296000	82234	814.594	1.56217e-21	3.32482e-19	chr1	134294743	134295089	H3K4me2_MT_peak	190	7.7543	21.3918	19.0669	139
chr1	134294002	134296000	82234	814.594	1.56217e-21	3.32482e-19	chr1	134295192	134295471	H3K4me2_MT_peak	46	4.53422	6.4708	4.65811	46
chr1	134294002	134296000	82234	814.594	1.56217e-21	3.32482e-19	chr1	134295701	134295999	H3K4me2_MT_peak	74	4.99367	9.39077	7.44658	133
chr1	134290002	134292000	72143	776.907	9.76486e-16	1.24697e-13	chr1	134289980	134294213	H3K4me2_MT_peak	799	26.2572	84.3287	79.9246	1648
chr1	134326002	134328000	69560	823.124	3.23265e-17	5.16012e-15	chr1	134325985	134330979	H3K4me2_MT_peak	818	26.8547	86.3522	81.8613	3565
chr1	134280002	134282000	67224	669.345	8.70519e-16	1.23517e-13	chr1	134279765	134280029	H3K4me2_MT_peak	74	4.83444	9.41857	7.46888	113
chr1	134280002	134282000	67224	669.345	8.70519e-16	1.23517e-13	chr1	134281102	134281327	H3K4me2_MT_peak	50	4.47338	6.91737	5.07942	86
chr1	134280002	134282000	67224	669.345	8.70519e-16	1.23517e-13	chr1	134281543	134281875	H3K4me2_MT_peak	58	4.74759	7.66999	5.80019	139
chr1	134280002	134282000	67224	669.345	8.70519e-16	1.23517e-13	chr1	134281940	134282092	H3K4me2_MT_peak	23	2.83764	4.02192	2.37208	121
chr1	134292002	134294000	53426	524.409	9.77298e-11	1.13455e-08	chr1	134289980	134294213	H3K4me2_MT_peak	799	26.2572	84.3287	79.9246	1648
chr1	134312002	134314000	43575	493.311	1.81006e-06	0.000135967	chr1	134311980	134312257	H3K4me2_MT_peak	25	3.28523	4.25525	2.58399	160
chr1	134312002	134314000	43575	493.311	1.81006e-06	0.000135967	chr1	134312479	134312652	H3K4me2_MT_peak	58	4.94701	7.69706	5.82169	49
chr1	134312002	134314000	43575	493.311	1.81006e-06	0.000135967	chr1	134312833	134313180	H3K4me2_MT_peak	43	4.35503	6.1869	4.38721	206
chr1	134286002	134288000	32852	602.057	2.65697e-06	0.000188497	chr1	134285763	134286646	H3K4me2_MT_peak	190	7.7543	21.3918	19.0669	751
chr1	134286002	134288000	32852	602.057	2.65697e-06	0.000188497	chr1	134286724	134287951	H3K4me2_MT_peak	160	6.76668	18.2439	16.0059	774
chr1	134282002	134284000	29128	557.12	1.49626e-07	1.1942e-05	chr1	134281940	134282092	H3K4me2_MT_peak	23	2.83764	4.02192	2.37208	121
chr1	134282002	134284000	29128	557.12	1.49626e-07	1.1942e-05	chr1	134282343	134283245	H3K4me2_MT_peak	259	10.998	28.4565	25.9422	784
chr1	134282002	134284000	29128	557.12	1.49626e-07	1.1942e-05	chr1	134283313	134284668	H3K4me2_MT_peak	327	12.3155	35.4563	32.7625	847
chr1	134318002	134320000	26240	435.307	3.61338e-09	3.54945e-07	chr1	134318090	134318337	H3K4me2_MT_peak	66	5.30324	8.59529	6.67943	129
chr1	134318002	134320000	26240	435.307	3.61338e-09	3.54945e-07	chr1	134318387	134319142	H3K4me2_MT_peak	74	4.83444	9.41857	7.46888	628
chr1	132300002	132302000	15049	335.241	0.000640712	0.0409094	chr1	132299231	132302403	H3K4me2_MT_peak	365	14.3668	39.3194	36.5202	402
chr1	134274002	134276000	104252	977.063	1.18444e-39	3.78131e-37	chr1	134274994	134275404	H3K4me3_MT_peak	123	5.50242	14.4512	12.3696	283
chr1	134274002	134276000	104252	977.063	1.18444e-39	3.78131e-37	chr1	134275628	134275831	H3K4me3_MT_peak	17	2.29555	3.43657	1.78508	170
chr1	134274002	134276000	104252	977.063	1.18444e-39	3.78131e-37	chr1	134275889	134276739	H3K4me3_MT_peak	111	5.60794	13.1603	11.1121	133
chr1	134284002	134286000	95766	960.523	8.59349e-38	2.19478e-35	chr1	134283957	134284128	H3K4me3_MT_peak	61	4.029	8.05515	6.16181	85
chr1	134294002	134296000	82234	814.594	1.56217e-21	3.32482e-19	chr1	134289949	134294199	H3K4me3_MT_peak	886	22.4812	92.804	88.6964	1010
chr1	134294002	134296000	82234	814.594	1.56217e-21	3.32482e-19	chr1	134294459	134294668	H3K4me3_MT_peak	55	3.96274	7.36907	5.50376	129
chr1	134294002	134296000	82234	814.594	1.56217e-21	3.32482e-19	chr1	134294804	134295008	H3K4me3_MT_peak	41	3.05596	5.98172	4.17494	96
chr1	134290002	134292000	72143	776.907	9.76486e-16	1.24697e-13	chr1	134289949	134294199	H3K4me3_MT_peak	886	22.4812	92.804	88.6964	1010
chr1	134326002	134328000	69560	823.124	3.23265e-17	5.16012e-15	chr1	134326703	134326888	H3K4me3_MT_peak	61	4.28285	8.01843	6.12747	130
chr1	134326002	134328000	69560	823.124	3.23265e-17	5.16012e-15	chr1	134326927	134327259	H3K4me3_MT_peak	42	3.71631	6.10998	4.29627	192
chr1	134326002	134328000	69560	823.124	3.23265e-17	5.16012e-15	chr1	134327486	134327974	H3K4me3_MT_peak	66	4.56449	8.57276	6.66078	186
chr1	134292002	134294000	53426	524.409	9.77298e-11	1.13455e-08	chr1	134289949	134294199	H3K4me3_MT_peak	886	22.4812	92.804	88.6964	1010
chr1	134286002	134288000	32852	602.057	2.65697e-06	0.000188497	chr1	134286465	134286666	H3K4me3_MT_peak	77	4.36399	9.682	7.73277	64
chr1	134286002	134288000	32852	602.057	2.65697e-06	0.000188497	chr1	134287602	134287824	H3K4me3_MT_peak	31	2.76492	4.88085	3.13596	67
chr1	134282002	134284000	29128	557.12	1.49626e-07	1.1942e-05	chr1	134283538	134283702	H3K4me3_MT_peak	26	2.75662	4.36028	2.64714	44
chr1	134282002	134284000	29128	557.12	1.49626e-07	1.1942e-05	chr1	134283957	134284128	H3K4me3_MT_peak	61	4.029	8.05515	6.16181	85
chr1	132300002	132302000	15049	335.241	0.000640712	0.0409094	chr1	132300943	132301746	H3K4me3_MT_peak	187	7.57444	20.9961	18.768	262
chr1	132300002	132302000	15049	335.241	0.000640712	0.0409094	chr1	132301798	132302051	H3K4me3_MT_peak	42	3.27348	6.10335	4.29054	116
chr1	132300002	132302000	15049	335.241	0.000640712	0.0409094	chr1	132298981	132300888	H3K4me3_MT_peak	230	6.29769	25.3674	23.0534	854
chr1	134326002	134328000	69560	823.124	3.23265e-17	5.16012e-15	chr1	134326565	134326724	H3K36me3_MT_peak	25	3.07168	4.27442	2.58367	50
chr1	134326002	134328000	69560	823.124	3.23265e-17	5.16012e-15	chr1	134326925	134327108	H3K36me3_MT_peak	42	3.8396	6.34207	4.29313	143
chr1	134326002	134328000	69560	823.124	3.23265e-17	5.16012e-15	chr1	134327344	134328073	H3K36me3_MT_peak	58	4.10211	8.21498	5.8484	157
chr1	134318002	134320000	26240	435.307	3.61338e-09	3.54945e-07	chr1	134317164	134318070	H3K36me3_MT_peak	55	4.35155	7.86006	5.55848	191
chr1	134318002	134320000	26240	435.307	3.61338e-09	3.54945e-07	chr1	134318173	134319132	H3K36me3_MT_peak	94	5.03733	12.5914	9.43736	510
chr1	134312002	134314000	43575	493.311	1.81006e-06	0.000135967	chr1	134312109	134312671	H3K36me3_MT_peak	68	4.8635	9.47535	6.89243	470
chr1	134312002	134314000	43575	493.311	1.81006e-06	0.000135967	chr1	134312839	134313098	H3K36me3_MT_peak	50	4.31004	7.20391	5.02142	101
chr1	134764002	134766000	17820	362.903	4.1251e-06	0.00027725	chr1	134764070	134764681	H3K36me3_MT_peak	63	4.10449	8.7853	6.32143	122
chr1	134764002	134766000	17820	362.903	4.1251e-06	0.00027725	chr1	134765017	134766354	H3K36me3_MT_peak	77	4.71743	10.4881	7.7204	1183

## Sheet: Mef2a-MB
seqnames	start	end	nReads	RPMs	p.value	q.value	chr	start	end	peak	int(-10*log10qvalue)	fold change	abs(-log10pvalue)	abs(-log10qvalue)	relative summit position to peak start
chr7	67548002	67550000	70847	1701.02	1.78555e-28	1.96609e-26	chr7	67548202	67548400	H3K27ac_MB_peak	35	2.79952	5.48157	3.54237	131
chr7	67548002	67550000	70847	1701.02	1.78555e-28	1.96609e-26	chr7	67548962	67549557	H3K27ac_MB_peak	374	8.92225	40.5861	37.4987	115
chr7	67460002	67462000	54132	1372.12	3.6008e-08	2.74492e-06	chr7	67459562	67460011	H3K27ac_MB_peak	393	4.76191	42.5086	39.3742	308
chr7	67460002	67462000	54132	1372.12	3.6008e-08	2.74492e-06	chr7	67460171	67460566	H3K27ac_MB_peak	189	3.42218	21.5943	18.9902	92
chr7	67460002	67462000	54132	1372.12	3.6008e-08	2.74492e-06	chr7	67461469	67461699	H3K27ac_MB_peak	36	1.98943	5.64731	3.69538	24
chr7	67460002	67462000	54132	1372.12	3.6008e-08	2.74492e-06	chr7	67461776	67461992	H3K27ac_MB_peak	307	4.13342	33.7038	30.7852	123
chr7	67442002	67444000	52231	1332.38	6.54089e-07	4.32135e-05	chr7	67442853	67443272	H3K27ac_MB_peak	816	8.23491	85.8639	81.6208	177
chr7	67442002	67444000	52231	1332.38	6.54089e-07	4.32135e-05	chr7	67443749	67443978	H3K27ac_MB_peak	141	3.42932	16.5958	14.1378	110
chr7	67426002	67428000	44722	1180.76	0.00115632	0.0458365	chr7	67426221	67426450	H3K27ac_MB_peak	92	4.35763	11.492	9.21142	88
chr7	67412002	67414000	60106	1488.76	1.58699e-11	1.42974e-09	chr7	67412846	67412991	H3K27ac_MB_peak	31	3.40268	5.06896	3.16158	81
chr7	67386002	67388000	108370	2392.74	3.43415e-63	5.67208e-61	chr7	67386240	67386385	H3K27ac_MB_peak	32	2.62198	5.13929	3.22633	138
chr7	67384002	67386000	175426	3506.45	2.3775e-217	1.17805e-214	chr7	67384985	67385208	H3K27ac_MB_peak	36	3.04756	5.57042	3.62426	50
chr7	67384002	67386000	175426	3506.45	2.3775e-217	1.17805e-214	chr7	67385391	67385766	H3K27ac_MB_peak	194	5.83201	22.1124	19.4941	287
chr7	67374002	67376000	161982	3297.13	2.45425e-176	8.1072e-174	chr7	67374106	67374386	H3K27ac_MB_peak	46	2.66867	6.70737	4.67058	110
chr7	67370002	67372000	107961	2376.23	3.80936e-68	7.55015e-66	chr7	67371934	67372376	H3K27ac_MB_peak	198	4.78489	22.4334	19.8062	268
chr7	67370002	67372000	107961	2376.23	3.80936e-68	7.55015e-66	chr7	67370380	67370556	H3K4me2_MB_peak	68	5.69511	8.90443	6.85006	100
chr7	67370002	67372000	107961	2376.23	3.80936e-68	7.55015e-66	chr7	67371351	67372111	H3K4me2_MB_peak	420	17.7181	45.2186	42.0624	516
chr7	67548002	67550000	70847	1701.02	1.78555e-28	1.96609e-26	chr7	67548149	67548882	H3K4me2_MB_peak	161	9.24263	18.5442	16.1759	479
chr7	67548002	67550000	70847	1701.02	1.78555e-28	1.96609e-26	chr7	67548953	67549445	H3K4me2_MB_peak	532	20.7543	56.8049	53.2279	292
chr7	67460002	67462000	54132	1372.12	3.6008e-08	2.74492e-06	chr7	67460248	67460608	H3K4me2_MB_peak	107	7.02371	12.9579	10.7565	76
chr7	67460002	67462000	54132	1372.12	3.6008e-08	2.74492e-06	chr7	67461817	67461970	H3K4me2_MB_peak	58	5.04496	7.85645	5.8444	106
chr7	67442002	67444000	52231	1332.38	6.54089e-07	4.32135e-05	chr7	67442271	67442498	H3K4me2_MB_peak	74	5.67638	9.55043	7.46846	105
chr7	67442002	67444000	52231	1332.38	6.54089e-07	4.32135e-05	chr7	67442587	67443279	H3K4me2_MB_peak	356	12.2322	38.6274	35.6832	443
chr7	67442002	67444000	52231	1332.38	6.54089e-07	4.32135e-05	chr7	67443503	67444191	H3K4me2_MB_peak	97	6.18809	11.932	9.76377	406
chr7	67370002	67372000	107961	2376.23	3.80936e-68	7.55015e-66	chr7	67370176	67370607	H3K4me3_MB_peak	196	7.95466	21.8265	19.6261	275
chr7	67370002	67372000	107961	2376.23	3.80936e-68	7.55015e-66	chr7	67371308	67372338	H3K4me3_MB_peak	949	24.2842	98.5295	94.9706	541
chr7	67370002	67372000	107961	2376.23	3.80936e-68	7.55015e-66	chr7	67370805	67371018	H3K4me3_MB_peak	166	7.23151	18.8015	16.6502	114
chr7	67548002	67550000	70847	1701.02	1.78555e-28	1.96609e-26	chr7	67548187	67549445	H3K4me3_MB_peak	421	13.7978	44.6534	42.1387	876
chr7	67548002	67550000	70847	1701.02	1.78555e-28	1.96609e-26	chr7	67549496	67549679	H3K4me3_MB_peak	65	4.83881	8.45205	6.52429	132
chr7	67368002	67370000	58896	1471.39	1.78575e-10	1.47473e-08	chr7	67369674	67369970	H3K4me3_MB_peak	109	5.19429	12.9679	10.9245	100
chr7	67442002	67444000	52231	1332.38	6.54089e-07	4.32135e-05	chr7	67442755	67443257	H3K4me3_MB_peak	37	2.95322	5.5291	3.71206	254
chr7	67442002	67444000	52231	1332.38	6.54089e-07	4.32135e-05	chr7	67443571	67443765	H3K4me3_MB_peak	25	3.22077	4.34174	2.58919	108
chr7	67366002	67368000	96525	2164.06	2.98814e-55	3.70156e-53	chr7	67367212	67367436	H3K36me3_MB_peak	22	2.90378	3.80148	2.22922	117
chr7	67364002	67366000	50648	1303.31	2.82414e-06	0.00017492	chr7	67365656	67365910	H3K36me3_MB_peak	29	3.42992	4.69101	2.96614	46
chr7	67264002	67266000	36954	1014.61	0.000142127	0.00612383	chr7	67264204	67264940	H3K36me3_MB_peak	116	7.22532	15.064	11.6467	565
chr7	67264002	67266000	36954	1014.61	0.000142127	0.00612383	chr7	67265173	67265334	H3K36me3_MB_peak	54	3.71882	7.6142	5.43182	116
chr7	67264002	67266000	36954	1014.61	0.000142127	0.00612383	chr7	67265742	67266236	H3K36me3_MB_peak	59	4.71405	8.22877	5.95294	121

## Sheet: Mef2a-MT
seqnames	start	end	nReads	RPMs	p.value	q.value	chr	start	end	peak	int(-10*log10qvalue)	fold change	abs(-log10pvalue)	abs(-log10qvalue)	relative summit position to peak start
chr7	67374002	67376000	182908	1027.46	1.13862e-23	1.25021e-21	chr7	67374097	67374286	H3K27ac_MT_peak	60	2.86626	8.34245	6.08117	68
chr7	67370002	67372000	182060	1060.69	4.75574e-26	6.52725e-24	chr7	67371746	67372141	H3K27ac_MT_peak	153	4.04905	18.2525	15.3938	102
chr7	67384002	67386000	174818	1077.48	4.69371e-33	8.58949e-31	chr7	67384853	67385070	H3K27ac_MT_peak	143	4.17112	17.1056	14.3071	123
chr7	67384002	67386000	174818	1077.48	4.69371e-33	8.58949e-31	chr7	67385243	67385716	H3K27ac_MT_peak	598	8.67609	64.703	59.8417	229
chr7	67548002	67550000	85449	833.926	3.43562e-07	1.17885e-05	chr7	67548178	67548825	H3K27ac_MT_peak	110	3.94656	13.6159	11.011	189
chr7	67548002	67550000	85449	833.926	3.43562e-07	1.17885e-05	chr7	67548875	67549345	H3K27ac_MT_peak	351	7.21038	38.9771	35.1656	340
chr7	67374002	67376000	182908	1027.46	1.13862e-23	1.25021e-21	chr7	67373612	67374173	H3K4me2_MT_peak	66	4.58	8.60287	6.6852	89
chr7	67374002	67376000	182908	1027.46	1.13862e-23	1.25021e-21	chr7	67375142	67375288	H3K4me2_MT_peak	23	3.20711	3.94844	2.30248	123
chr7	67370002	67372000	182060	1060.69	4.75574e-26	6.52725e-24	chr7	67369591	67370011	H3K4me2_MT_peak	530	14.8037	56.3919	53.0855	184
chr7	67370002	67372000	182060	1060.69	4.75574e-26	6.52725e-24	chr7	67370152	67370636	H3K4me2_MT_peak	392	16.7632	42.0851	39.2104	298
chr7	67370002	67372000	182060	1060.69	4.75574e-26	6.52725e-24	chr7	67371336	67372074	H3K4me2_MT_peak	228	11.6053	25.2787	22.8495	554
chr7	67370002	67372000	182060	1060.69	4.75574e-26	6.52725e-24	chr7	67370758	67371178	H3K4me2_MT_peak	190	10.3158	21.4	19.0735	179
chr7	67384002	67386000	174818	1077.48	4.69371e-33	8.58949e-31	chr7	67384847	67385105	H3K4me2_MT_peak	50	4.16139	6.93539	5.09378	134
chr7	67384002	67386000	174818	1077.48	4.69371e-33	8.58949e-31	chr7	67385270	67385545	H3K4me2_MT_peak	66	4.58	8.60287	6.6852	139
chr7	67548002	67550000	85449	833.926	3.43562e-07	1.17885e-05	chr7	67548097	67549393	H3K4me2_MT_peak	359	14.841	38.7456	35.9579	1153
chr7	67364002	67366000	84724	842.424	1.24242e-06	3.41045e-05	chr7	67364603	67364749	H3K4me2_MT_peak	40	4.29825	5.85355	4.07728	96
chr7	67364002	67366000	84724	842.424	1.24242e-06	3.41045e-05	chr7	67365617	67365965	H3K4me2_MT_peak	118	6.38081	13.9321	11.8213	182
chr7	67374002	67376000	182908	1027.46	1.13862e-23	1.25021e-21	chr7	67374440	67374612	H3K4me3_MT_peak	56	4.47264	7.49401	5.62291	119
chr7	67370002	67372000	182060	1060.69	4.75574e-26	6.52725e-24	chr7	67369581	67370075	H3K4me3_MT_peak	666	11.8397	69.9329	66.6278	218
chr7	67370002	67372000	182060	1060.69	4.75574e-26	6.52725e-24	chr7	67370118	67370666	H3K4me3_MT_peak	995	26.5377	104.142	99.5407	381
chr7	67370002	67372000	182060	1060.69	4.75574e-26	6.52725e-24	chr7	67371246	67372381	H3K4me3_MT_peak	1074	22.59	112.441	107.428	239
chr7	67370002	67372000	182060	1060.69	4.75574e-26	6.52725e-24	chr7	67370709	67371117	H3K4me3_MT_peak	861	23.8541	90.1237	86.1234	199
chr7	67548002	67550000	85449	833.926	3.43562e-07	1.17885e-05	chr7	67548295	67549347	H3K4me3_MT_peak	136	6.42428	15.7261	13.6137	685
chr7	67364002	67366000	84724	842.424	1.24242e-06	3.41045e-05	chr7	67364450	67364750	H3K4me3_MT_peak	72	5.069	9.19308	7.26144	123
chr7	67364002	67366000	84724	842.424	1.24242e-06	3.41045e-05	chr7	67365043	67365237	H3K4me3_MT_peak	64	4.77082	8.33063	6.4275	93
chr7	67364002	67366000	84724	842.424	1.24242e-06	3.41045e-05	chr7	67365521	67365956	H3K4me3_MT_peak	84	4.55372	10.4354	8.46156	280
chr7	67256002	67258000	81984	834.034	1.17681e-07	4.96974e-06	chr7	67257909	67258156	H3K36me3_MT_peak	62	4.60753	8.65619	6.21578	131
chr7	67258002	67260000	78600	824.481	2.34795e-07	8.59352e-06	chr7	67257909	67258156	H3K36me3_MT_peak	62	4.60753	8.65619	6.21578	131
chr7	67258002	67260000	78600	824.481	2.34795e-07	8.59352e-06	chr7	67258643	67258943	H3K36me3_MT_peak	49	4.44501	7.15452	4.97732	198
chr7	67258002	67260000	78600	824.481	2.34795e-07	8.59352e-06	chr7	67259209	67259554	H3K36me3_MT_peak	62	4.9478	8.64549	6.21578	39
chr7	66708002	66710000	68557	787.06	9.96584e-07	2.8796e-05	chr7	66708210	66708426	H3K36me3_MT_peak	80	5.41137	10.8835	8.04542	64
chr7	66708002	66710000	68557	787.06	9.96584e-07	2.8796e-05	chr7	66709523	66709899	H3K36me3_MT_peak	68	4.8635	9.47535	6.89243	123
chr7	67364002	67366000	84724	842.424	1.24242e-06	3.41045e-05	chr7	67365023	67365182	H3K36me3_MT_peak	42	4.12751	6.33571	4.29313	58
chr7	67658002	67660000	49944	706.549	0.000926613	0.0195658	chr7	67658372	67658609	H3K36me3_MT_peak	30	2.98509	4.85633	3.07496	111
chr7	142952002	142954000	83301	840.892	1.09983e-07	4.96974e-06	chr7	142952291	142954694	H3K27me3_MT_peak	88	4.56651	11.422	8.86245	2224
chr7	137328002	137330000	77889	822.215	4.15751e-07	1.34263e-05	chr7	137328027	137328250	H3K27me3_MT_peak	69	5.06409	9.18422	6.94955	126
chr7	137328002	137330000	77889	822.215	4.15751e-07	1.34263e-05	chr7	137328379	137328567	H3K27me3_MT_peak	67	4.91855	8.91986	6.72154	127
chr7	137328002	137330000	77889	822.215	4.15751e-07	1.34263e-05	chr7	137328804	137329135	H3K27me3_MT_peak	61	4.28041	8.30568	6.19587	130
chr7	137328002	137330000	77889	822.215	4.15751e-07	1.34263e-05	chr7	137329249	137329785	H3K27me3_MT_peak	56	4.24413	7.65323	5.64346	224
chr7	137328002	137330000	77889	822.215	4.15751e-07	1.34263e-05	chr7	137329927	137330434	H3K27me3_MT_peak	116	6.80333	14.7371	11.6733	231

## Sheet: Mef2b-MB
seqnames	start	end	nReads	RPMs	p.value	q.value	chr	start	end	peak	int(-10*log10qvalue)	fold change	abs(-log10pvalue)	abs(-log10qvalue)	relative summit position to peak start
chr8	70140002	70142000	245953	3328.38	2.11e-59	4.08e-57	chr8	70139679	70140247	H3K27ac_MB_peak	455	6.88962	48.8251	45.5354	136
chr8	70144002	70146000	134288	2116.58	4.34e-12	4.79e-10	chr8	70145112	70145259	H3K27ac_MB_peak	47	3.01379	6.83488	4.79015	49
chr8	70152002	70154000	344958	4310.87	4.86798e-136	1.25269e-133	chr8	70152342	70152636	H3K4me2_MB_peak	320	12.7019	34.8595	32.028	203
chr8	70140002	70142000	245953	3328.38	2.11386e-59	4.07976e-57	chr8	70139743	70141326	H3K4me2_MB_peak	635	18.0825	67.5879	63.5593	791
chr8	70158002	70160000	244504	3283.7	1.45518e-57	2.2468e-55	chr8	70158296	70158484	H3K4me2_MB_peak	138	8.3878	16.1325	13.8336	95
chr8	70158002	70160000	244504	3283.7	1.45518e-57	2.2468e-55	chr8	70158736	70159113	H3K4me2_MB_peak	146	8.60398	16.9745	14.6522	124
chr8	70134002	70136000	154494	2309.87	1.17757e-16	1.51514e-14	chr8	70133745	70134066	H3K4me2_MB_peak	76	5.75819	9.68587	7.60124	122
chr8	70134002	70136000	154494	2309.87	1.17757e-16	1.51514e-14	chr8	70134640	70134810	H3K4me2_MB_peak	25	3.22063	4.3415	2.51737	97
chr8	70156002	70158000	118153	1927.58	1.14918e-08	8.8717e-07	chr8	70157333	70157523	H3K4me2_MB_peak	45	4.23396	6.51604	4.56713	58
chr8	70150002	70152000	115285	1843.59	4.16688e-07	2.92439e-05	chr8	70151733	70151969	H3K4me2_MB_peak	78	5.88542	9.89577	7.80177	122
chr8	70154002	70156000	351068	4338.55	4.88381e-138	1.88515e-135	chr8	70154870	70155073	H3K4me3_MB_peak	39	3.68821	5.81515	3.98216	135
chr8	70152002	70154000	344958	4310.87	4.86798e-136	1.25269e-133	chr8	70152412	70152618	H3K4me3_MB_peak	227	8.67781	24.9676	22.7191	126
chr8	70140002	70142000	245953	3328.38	2.11386e-59	4.07976e-57	chr8	70141596	70142087	H3K4me3_MB_peak	129	6.72145	15.0212	12.9357	372
chr8	70140002	70142000	245953	3328.38	2.11386e-59	4.07976e-57	chr8	70139439	70141357	H3K4me3_MB_peak	1141	26.3211	118.402	114.19	729
chr8	70158002	70160000	244504	3283.7	1.45518e-57	2.2468e-55	chr8	70158715	70159085	H3K4me3_MB_peak	35	3.58743	5.39907	3.58632	114
chr8	70158002	70160000	244504	3283.7	1.45518e-57	2.2468e-55	chr8	70159151	70159527	H3K4me3_MB_peak	52	4.2471	7.09061	5.20921	199
chr8	70134002	70136000	154494	2309.87	1.17757e-16	1.51514e-14	chr8	70133741	70135072	H3K4me3_MB_peak	72	4.91286	9.23901	7.2879	443
chr8	70134002	70136000	154494	2309.87	1.17757e-16	1.51514e-14	chr8	70135701	70136399	H3K4me3_MB_peak	102	4.64184	12.264	10.2355	207
chr8	70144002	70146000	134288	2116.58	4.34346e-12	4.79022e-10	chr8	70144416	70144568	H3K4me3_MB_peak	57	4.41377	7.68246	5.77933	82
chr8	70142002	70144000	124165	1926.51	6.8688e-09	5.8919e-07	chr8	70141596	70142087	H3K4me3_MB_peak	129	6.72145	15.0212	12.9357	372
chr8	70142002	70144000	124165	1926.51	6.8688e-09	5.8919e-07	chr8	70142133	70142291	H3K4me3_MB_peak	58	4.43276	7.71741	5.81265	60
chr8	70142002	70144000	124165	1926.51	6.8688e-09	5.8919e-07	chr8	70142451	70142660	H3K4me3_MB_peak	39	3.68821	5.81515	3.98216	100
chr8	70142002	70144000	124165	1926.51	6.8688e-09	5.8919e-07	chr8	70142702	70143110	H3K4me3_MB_peak	48	3.24854	6.68441	4.81642	272
chr8	70134002	70136000	154494	2309.87	1.17757e-16	1.51514e-14	chr8	70133470	70134163	H3K36me3_MB_peak	84	5.60823	11.2586	8.48358	374
chr8	70134002	70136000	154494	2309.87	1.17757e-16	1.51514e-14	chr8	70134200	70135214	H3K36me3_MB_peak	68	4.97436	9.35459	6.89414	696
chr8	70134002	70136000	154494	2309.87	1.17757e-16	1.51514e-14	chr8	70135521	70136174	H3K36me3_MB_peak	64	3.69264	8.81155	6.43925	409
chr8	70144002	70146000	134288	2116.58	4.34346e-12	4.79022e-10	chr8	70144410	70144571	H3K36me3_MB_peak	49	4.21502	7.03264	4.9452	43
chr8	70144002	70146000	134288	2116.58	4.34346e-12	4.79022e-10	chr8	70144959	70145197	H3K36me3_MB_peak	24	2.58502	4.12804	2.49506	82
chr8	70142002	70144000	124165	1926.51	6.8688e-09	5.8919e-07	chr8	70142723	70143467	H3K36me3_MB_peak	65	4.07299	8.99327	6.5869	476
chr8	70154002	70156000	351068	4338.55	4.88381e-138	1.88515e-135	chr8	70152965	70154094	H3K27me3_MB_peak	94	5.28697	11.7257	9.41269	441
chr8	70154002	70156000	351068	4338.55	4.88381e-138	1.88515e-135	chr8	70154644	70155686	H3K27me3_MB_peak	160	7.12591	19.0445	16.0379	637
chr8	70154002	70156000	351068	4338.55	4.88381e-138	1.88515e-135	chr8	70155738	70157615	H3K27me3_MB_peak	187	7.81551	22.0287	18.7276	552
chr8	70152002	70154000	344958	4310.87	4.86798e-136	1.25269e-133	chr8	70152965	70154094	H3K27me3_MB_peak	94	5.28697	11.7257	9.41269	441
chr8	70158002	70160000	244504	3283.7	1.45518e-57	2.2468e-55	chr8	70159077	70159596	H3K27me3_MB_peak	83	5.62885	10.552	8.35641	131
chr8	70158002	70160000	244504	3283.7	1.45518e-57	2.2468e-55	chr8	70159888	70160151	H3K27me3_MB_peak	45	3.67789	6.28031	4.53622	60
chr8	70162002	70164000	121145	1958.8	2.77113e-09	2.67414e-07	chr8	70161888	70162156	H3K27me3_MB_peak	71	5.28732	9.23926	7.17668	128
chr8	70162002	70164000	121145	1958.8	2.77113e-09	2.67414e-07	chr8	70162199	70164355	H3K27me3_MB_peak	149	6.06418	17.8546	14.9611	242
chr8	70156002	70158000	118153	1927.58	1.14918e-08	8.8717e-07	chr8	70157740	70157991	H3K27me3_MB_peak	58	4.13762	7.72651	5.81719	115
chr8	70156002	70158000	118153	1927.58	1.14918e-08	8.8717e-07	chr8	70155738	70157615	H3K27me3_MB_peak	187	7.81551	22.0287	18.7276	552

## Sheet: Mef2b-MT
seqnames	start	end	nReads	RPMs	p.value	q.value	chr	start	end	peak	int(-10*log10qvalue)	fold change	abs(-log10pvalue)	abs(-log10qvalue)	relative summit position to peak start
chr8	69990002	69992000	64603	1249.09	6.36739e-29	8.65965e-27	chr8	69990817	69991013	H3K27ac_MT_peak	42	2.7408	6.31625	4.22481	97
chr8	70172002	70174000	54174	1165.84	7.03386e-09	2.27763e-07	chr8	70171931	70172259	H3K27ac_MT_peak	332	7.31058	36.9521	33.2255	218
chr8	70172002	70174000	54174	1165.84	7.03386e-09	2.27763e-07	chr8	70172462	70172713	H3K27ac_MT_peak	328	7.20864	36.5492	32.8402	107
chr8	70170002	70172000	55146	1166.39	2.89283e-08	8.55272e-07	chr8	70171931	70172259	H3K27ac_MT_peak	332	7.31058	36.9521	33.2255	218
chr8	70158002	70160000	63102	1133.03	4.49403e-12	2.18281e-10	chr8	70158786	70159042	H3K4me2_MT_peak	71	5.62748	9.12592	7.1908	188
chr8	70158002	70160000	63102	1133.03	4.49403e-12	2.18281e-10	chr8	70159368	70159589	H3K4me2_MT_peak	93	6.09463	11.3735	9.3468	100
chr8	70134002	70136000	58336	1052.6	4.32546e-37	9.80437e-35	chr8	70134016	70134162	H3K4me2_MT_peak	27	3.3859	4.41683	2.73263	45
chr8	70134002	70136000	58336	1052.6	4.32546e-37	9.80437e-35	chr8	70134608	70134754	H3K4me2_MT_peak	21	2.81975	3.82049	2.18682	45
chr8	70134002	70136000	58336	1052.6	4.32546e-37	9.80437e-35	chr8	70135720	70136084	H3K4me2_MT_peak	82	5.2711	10.2571	8.27695	185
chr8	70170002	70172000	55146	1166.39	2.89283e-08	8.55272e-07	chr8	70171500	70171713	H3K4me2_MT_peak	14	2.54444	3.03314	1.47313	128
chr8	70170002	70172000	55146	1166.39	2.89283e-08	8.55272e-07	chr8	70171917	70172275	H3K4me2_MT_peak	295	10.1041	32.118	29.5075	237
chr8	70172002	70174000	54174	1165.84	7.03386e-09	2.27763e-07	chr8	70171917	70172275	H3K4me2_MT_peak	295	10.1041	32.118	29.5075	237
chr8	70172002	70174000	54174	1165.84	7.03386e-09	2.27763e-07	chr8	70172454	70175187	H3K4me2_MT_peak	400	15.9961	42.974	40.0707	188
chr8	70236002	70238000	44892	848.457	2.53154e-08	7.82477e-07	chr8	70234760	70236588	H3K4me2_MT_peak	443	14.4262	47.3977	44.3695	358
chr8	70236002	70238000	44892	848.457	2.53154e-08	7.82477e-07	chr8	70236631	70237134	H3K4me2_MT_peak	175	8.80335	19.8608	17.5765	179
chr8	70236002	70238000	44892	848.457	2.53154e-08	7.82477e-07	chr8	70237264	70237447	H3K4me2_MT_peak	101	6.83337	12.2267	10.1711	92
chr8	70236002	70238000	44892	848.457	2.53154e-08	7.82477e-07	chr8	70237924	70238201	H3K4me2_MT_peak	83	5.48949	10.3016	8.31569	139
chr8	70156002	70158000	71026	1082.59	4.77566e-19	3.60828e-17	chr8	70156038	70156313	H3K4me3_MT_peak	27	2.9557	4.42683	2.70428	107
chr8	69990002	69992000	64603	1249.09	6.36739e-29	8.65965e-27	chr8	69990898	69991198	H3K4me3_MT_peak	53	3.47112	7.25356	5.39305	147
chr8	70158002	70160000	63102	1133.03	4.49403e-12	2.18281e-10	chr8	70158278	70158436	H3K4me3_MT_peak	45	3.97526	6.33281	4.51174	88
chr8	70158002	70160000	63102	1133.03	4.49403e-12	2.18281e-10	chr8	70159145	70159456	H3K4me3_MT_peak	89	5.44425	10.9466	8.95991	66
chr8	70134002	70136000	58336	1052.6	4.32546e-37	9.80437e-35	chr8	70133433	70134073	H3K4me3_MT_peak	132	6.88064	15.3273	13.2244	155
chr8	70134002	70136000	58336	1052.6	4.32546e-37	9.80437e-35	chr8	70134563	70134863	H3K4me3_MT_peak	42	3.15556	6.03157	4.22246	142
chr8	70134002	70136000	58336	1052.6	4.32546e-37	9.80437e-35	chr8	70134901	70135283	H3K4me3_MT_peak	68	3.96264	8.72566	6.80956	132
chr8	70134002	70136000	58336	1052.6	4.32546e-37	9.80437e-35	chr8	70135495	70136125	H3K4me3_MT_peak	107	5.12294	12.7975	10.7588	403
chr8	70170002	70172000	55146	1166.39	2.89283e-08	8.55272e-07	chr8	70170143	70170425	H3K4me3_MT_peak	31	2.92891	4.91789	3.16783	120
chr8	70170002	70172000	55146	1166.39	2.89283e-08	8.55272e-07	chr8	70170757	70170985	H3K4me3_MT_peak	54	4.04491	7.26393	5.40095	144
chr8	70170002	70172000	55146	1166.39	2.89283e-08	8.55272e-07	chr8	70171461	70171647	H3K4me3_MT_peak	50	3.60503	6.85792	5.01074	140
chr8	70170002	70172000	55146	1166.39	2.89283e-08	8.55272e-07	chr8	70171939	70172264	H3K4me3_MT_peak	116	4.59111	13.7418	11.6789	233
chr8	70172002	70174000	54174	1165.84	7.03386e-09	2.27763e-07	chr8	70171939	70172264	H3K4me3_MT_peak	116	4.59111	13.7418	11.6789	233
chr8	70172002	70174000	54174	1165.84	7.03386e-09	2.27763e-07	chr8	70172381	70174948	H3K4me3_MT_peak	1008	24.4565	105.548	100.885	249
chr8	70236002	70238000	44892	848.457	2.53154e-08	7.82477e-07	chr8	70234633	70237127	H3K4me3_MT_peak	492	11.7156	52.0993	49.2465	1011
chr8	70236002	70238000	44892	848.457	2.53154e-08	7.82477e-07	chr8	70237251	70237426	H3K4me3_MT_peak	65	4.67051	8.46244	6.55545	104
chr8	70134002	70136000	58336	1052.6	4.32546e-37	9.80437e-35	chr8	70133777	70134011	H3K36me3_MT_peak	68	5.18296	9.39808	6.83258	107
chr8	70134002	70136000	58336	1052.6	4.32546e-37	9.80437e-35	chr8	70134527	70134703	H3K36me3_MT_peak	46	3.54479	6.72314	4.61822	83
chr8	70134002	70136000	58336	1052.6	4.32546e-37	9.80437e-35	chr8	70134897	70135343	H3K36me3_MT_peak	81	4.6642	11.018	8.15497	129
chr8	70134002	70136000	58336	1052.6	4.32546e-37	9.80437e-35	chr8	70135496	70136139	H3K36me3_MT_peak	64	4.30722	8.95317	6.45945	398
chr8	70146002	70148000	85706	1440.14	5.43433e-23	5.27906e-21	chr8	70145879	70146437	H3K36me3_MT_peak	35	3.28169	5.48003	3.58596	229
chr8	70146002	70148000	85706	1440.14	5.43433e-23	5.27906e-21	chr8	70147185	70147352	H3K36me3_MT_peak	40	3.52174	5.96914	4.00504	32
chr8	70078002	70080000	61830	972.177	2.40699e-15	1.36396e-13	chr8	70078556	70078732	H3K36me3_MT_peak	30	3.18827	4.87923	3.08152	81
chr8	70148002	70150000	69393	1288.87	3.77284e-13	1.97348e-11	chr8	70149601	70149772	H3K36me3_MT_peak	40	3.78796	5.99653	4.02997	33
chr8	70236002	70238000	44892	848.457	2.53154e-08	7.82477e-07	chr8	70236309	70236663	H3K36me3_MT_peak	53	4.24573	7.65632	5.38527	279
chr8	70236002	70238000	44892	848.457	2.53154e-08	7.82477e-07	chr8	70236754	70237129	H3K36me3_MT_peak	79	5.55197	10.7813	7.96579	262
chr8	70236002	70238000	44892	848.457	2.53154e-08	7.82477e-07	chr8	70237206	70237465	H3K36me3_MT_peak	127	7.36265	16.7042	12.7733	142
chr8	70236002	70238000	44892	848.457	2.53154e-08	7.82477e-07	chr8	70237916	70238196	H3K36me3_MT_peak	100	5.69334	13.3445	10.0512	131
chr8	70144002	70146000	49047	1089.12	1.2049e-05	0.00029262	chr8	70144049	70144219	H3K36me3_MT_peak	42	3.91863	6.2317	4.20225	126
chr8	70144002	70146000	49047	1089.12	1.2049e-05	0.00029262	chr8	70144421	70144586	H3K36me3_MT_peak	47	4.13611	6.88938	4.75917	30
chr8	70144002	70146000	49047	1089.12	1.2049e-05	0.00029262	chr8	70144691	70145075	H3K36me3_MT_peak	89	5.80288	12.0105	8.97704	65
chr8	70144002	70146000	49047	1089.12	1.2049e-05	0.00029262	chr8	70145132	70145464	H3K36me3_MT_peak	40	3.67552	6.03258	4.06288	85
chr8	70144002	70146000	49047	1089.12	1.2049e-05	0.00029262	chr8	70145523	70145705	H3K36me3_MT_peak	46	3.92056	6.7538	4.64445	28
chr8	70144002	70146000	49047	1089.12	1.2049e-05	0.00029262	chr8	70145879	70146437	H3K36me3_MT_peak	35	3.28169	5.48003	3.58596	229
chr8	69916002	69918000	15486	452.376	0.00250826	0.0437338	chr8	69916188	69916365	H3K36me3_MT_peak	21	2.66637	3.69215	2.10192	18
chr8	69916002	69918000	15486	452.376	0.00250826	0.0437338	chr8	69916484	69916727	H3K36me3_MT_peak	66	4.91118	9.23584	6.69597	100
chr8	69916002	69918000	15486	452.376	0.00250826	0.0437338	chr8	69916858	69917070	H3K36me3_MT_peak	102	6.22308	13.6256	10.2776	74
chr8	69916002	69918000	15486	452.376	0.00250826	0.0437338	chr8	69917157	69917467	H3K36me3_MT_peak	44	3.9355	6.5207	4.45633	267
chr8	70154002	70156000	145092	1797.88	6.99131e-69	4.75409e-66	chr8	70153967	70154128	H3K27me3_MT_peak	53	4.37553	7.32119	5.35912	102
chr8	70154002	70156000	145092	1797.88	6.99131e-69	4.75409e-66	chr8	70154674	70157054	H3K27me3_MT_peak	152	7.53766	18.9612	15.2348	307
chr8	70156002	70158000	71026	1082.59	4.77566e-19	3.60828e-17	chr8	70157239	70157539	H3K27me3_MT_peak	22	2.63687	3.63473	2.22075	24
chr8	70156002	70158000	71026	1082.59	4.77566e-19	3.60828e-17	chr8	70157765	70158096	H3K27me3_MT_peak	44	3.79981	6.26747	4.45076	171
chr8	70156002	70158000	71026	1082.59	4.77566e-19	3.60828e-17	chr8	70154674	70157054	H3K27me3_MT_peak	152	7.53766	18.9612	15.2348	307
chr8	70158002	70160000	63102	1133.03	4.49403e-12	2.18281e-10	chr8	70157765	70158096	H3K27me3_MT_peak	44	3.79981	6.26747	4.45076	171
chr8	70158002	70160000	63102	1133.03	4.49403e-12	2.18281e-10	chr8	70158816	70159026	H3K27me3_MT_peak	33	3.44479	4.92765	3.31036	143
chr8	70158002	70160000	63102	1133.03	4.49403e-12	2.18281e-10	chr8	70159065	70159243	H3K27me3_MT_peak	32	3.42149	4.88745	3.27377	125
chr8	70158002	70160000	63102	1133.03	4.49403e-12	2.18281e-10	chr8	70159298	70159583	H3K27me3_MT_peak	119	6.75162	15.0794	11.9614	155
chr8	70158002	70160000	63102	1133.03	4.49403e-12	2.18281e-10	chr8	70159858	70160059	H3K27me3_MT_peak	75	4.73098	9.864	7.52415	69

## Sheet: Mef2d-MB
seqnames	start	end	nReads	RPMs	p.value	q.value	chr	start	end	peak	int(-10*log10qvalue)	fold change	abs(-log10pvalue)	abs(-log10qvalue)	relative summit position to peak start
chr3	88172002	88174000	90026	2640.81	5.07966e-09	4.13146e-07	chr3	88172129	88172274	H3K27ac_MB_peak	53	2.86623	7.45029	5.36514	51
chr3	88160002	88162000	71674	2190.78	0.000232191	0.0121402	chr3	88160837	88161148	H3K27ac_MB_peak	52	2.78575	7.32085	5.24273	94
chr3	88146002	88148000	161442	4278.02	6.41382e-42	1.56497e-39	chr3	88145715	88146103	H3K27ac_MB_peak	185	2.5738	21.0914	18.5015	89
chr3	88142002	88144000	107980	3140.59	2.06213e-12	2.5158e-10	chr3	88142999	88143628	H3K27ac_MB_peak	221	2.64171	24.8097	22.1184	514
chr3	88138002	88140000	657054	13978.8	1.78234e-265	1.30467e-262	chr3	88138812	88139393	H3K27ac_MB_peak	297	3.37632	32.6684	29.7754	181
chr3	88138002	88140000	657054	13978.8	1.78234e-265	1.30467e-262	chr3	88137998	88138358	H3K4me2_MB_peak	570	20.1809	60.8112	57.0779	266
chr3	88138002	88140000	657054	13978.8	1.78234e-265	1.30467e-262	chr3	88138472	88138710	H3K4me2_MB_peak	287	13.0682	31.5313	28.7947	112
chr3	88138002	88140000	657054	13978.8	1.78234e-265	1.30467e-262	chr3	88138791	88142197	H3K4me2_MB_peak	715	24.7188	75.9918	71.5543	215
chr3	88148002	88150000	193666	5047.64	8.40545e-56	3.0764e-53	chr3	88143068	88150103	H3K4me2_MB_peak	702	19.412	74.64	70.2679	1706
chr3	88146002	88148000	161442	4278.02	6.41382e-42	1.56497e-39	chr3	88143068	88150103	H3K4me2_MB_peak	702	19.412	74.64	70.2679	1706
chr3	88136002	88138000	126616	3496.11	2.09185e-22	3.82808e-20	chr3	88137042	88137205	H3K4me2_MB_peak	46	4.30754	6.63999	4.67851	39
chr3	88136002	88138000	126616	3496.11	2.09185e-22	3.82808e-20	chr3	88137327	88137905	H3K4me2_MB_peak	120	7.06825	14.3352	12.0932	272
chr3	88136002	88138000	126616	3496.11	2.09185e-22	3.82808e-20	chr3	88137998	88138358	H3K4me2_MB_peak	570	20.1809	60.8112	57.0779	266
chr3	88142002	88144000	107980	3140.59	2.06213e-12	2.5158e-10	chr3	88138791	88142197	H3K4me2_MB_peak	715	24.7188	75.9918	71.5543	215
chr3	88142002	88144000	107980	3140.59	2.06213e-12	2.5158e-10	chr3	88143068	88150103	H3K4me2_MB_peak	702	19.412	74.64	70.2679	1706
chr3	88150002	88152000	105936	3052.06	2.94632e-12	3.08101e-10	chr3	88150265	88150668	H3K4me2_MB_peak	61	5.0215	8.12911	6.10817	72
chr3	88150002	88152000	105936	3052.06	2.94632e-12	3.08101e-10	chr3	88150801	88151031	H3K4me2_MB_peak	35	3.87374	5.41682	3.52642	78
chr3	88150002	88152000	105936	3052.06	2.94632e-12	3.08101e-10	chr3	88151127	88151331	H3K4me2_MB_peak	27	3.16639	4.63836	2.79704	89
chr3	88150002	88152000	105936	3052.06	2.94632e-12	3.08101e-10	chr3	88143068	88150103	H3K4me2_MB_peak	702	19.412	74.64	70.2679	1706
chr3	88138002	88140000	657054	13978.8	1.78234e-265	1.30467e-262	chr3	88137951	88138367	H3K4me3_MB_peak	446	14.3497	47.2401	44.6888	302
chr3	88138002	88140000	657054	13978.8	1.78234e-265	1.30467e-262	chr3	88138463	88138729	H3K4me3_MB_peak	601	17.8378	62.963	60.1778	131
chr3	88138002	88140000	657054	13978.8	1.78234e-265	1.30467e-262	chr3	88138776	88140671	H3K4me3_MB_peak	555	13.4667	58.262	55.5518	337
chr3	88148002	88150000	193666	5047.64	8.40545e-56	3.0764e-53	chr3	88148415	88148628	H3K4me3_MB_peak	70	4.06375	8.97099	7.02584	116
chr3	88148002	88150000	193666	5047.64	8.40545e-56	3.0764e-53	chr3	88148705	88148938	H3K4me3_MB_peak	76	4.19377	9.573	7.61206	103
chr3	88148002	88150000	193666	5047.64	8.40545e-56	3.0764e-53	chr3	88149006	88149169	H3K4me3_MB_peak	44	3.46286	6.30793	4.4548	39
chr3	88148002	88150000	193666	5047.64	8.40545e-56	3.0764e-53	chr3	88149208	88149706	H3K4me3_MB_peak	32	3.0781	5.05432	3.25855	126
chr3	88148002	88150000	193666	5047.64	8.40545e-56	3.0764e-53	chr3	88149798	88149988	H3K4me3_MB_peak	91	5.35695	11.1417	9.13979	111
chr3	88146002	88148000	161442	4278.02	6.41382e-42	1.56497e-39	chr3	88146173	88146901	H3K4me3_MB_peak	176	7.98285	19.8581	17.6888	216
chr3	88146002	88148000	161442	4278.02	6.41382e-42	1.56497e-39	chr3	88146957	88147593	H3K4me3_MB_peak	54	4.09785	7.36814	5.47435	560
chr3	88146002	88148000	161442	4278.02	6.41382e-42	1.56497e-39	chr3	88142420	88146116	H3K4me3_MB_peak	1009	19.0467	104.704	100.957	1419
chr3	88136002	88138000	126616	3496.11	2.09185e-22	3.82808e-20	chr3	88137142	88137914	H3K4me3_MB_peak	71	3.70014	9.08566	7.13745	207
chr3	88136002	88138000	126616	3496.11	2.09185e-22	3.82808e-20	chr3	88137951	88138367	H3K4me3_MB_peak	446	14.3497	47.2401	44.6888	302
chr3	88142002	88144000	107980	3140.59	2.06213e-12	2.5158e-10	chr3	88140840	88142199	H3K4me3_MB_peak	337	11.0883	36.165	33.7643	1236
chr3	88142002	88144000	107980	3140.59	2.06213e-12	2.5158e-10	chr3	88142420	88146116	H3K4me3_MB_peak	1009	19.0467	104.704	100.957	1419
chr3	88146002	88148000	161442	4278.02	6.41382e-42	1.56497e-39	chr3	88147378	88147556	H3K36me3_MB_peak	32	3.2919	5.07716	3.28904	75
chr3	88156002	88158000	106020	3076.35	9.12999e-12	8.35394e-10	chr3	88155935	88157116	H3K36me3_MB_peak	95	5.65464	12.4898	9.50286	147
chr3	88156002	88158000	106020	3076.35	9.12999e-12	8.35394e-10	chr3	88157369	88157530	H3K36me3_MB_peak	59	4.40109	8.25298	5.9722	111
chr3	88172002	88174000	90026	2640.81	5.07966e-09	4.13146e-07	chr3	88172209	88173092	H3K36me3_MB_peak	52	3.8266	7.34529	5.20291	741
chr3	88172002	88174000	90026	2640.81	5.07966e-09	4.13146e-07	chr3	88173161	88173357	H3K36me3_MB_peak	28	2.78157	4.58371	2.86928	61
chr3	88114002	88116000	91360	2709.98	8.83819e-08	6.46955e-06	chr3	88113447	88114109	H3K36me3_MB_peak	85	4.82415	11.3961	8.59912	143
chr3	88114002	88116000	91360	2709.98	8.83819e-08	6.46955e-06	chr3	88114200	88115561	H3K36me3_MB_peak	102	6.28778	13.336	10.2051	1004
chr3	88114002	88116000	91360	2709.98	8.83819e-08	6.46955e-06	chr3	88115834	88116194	H3K36me3_MB_peak	61	4.69801	8.5136	6.18059	231
chr3	88086002	88088000	86194	2576.95	4.3089e-07	2.86738e-05	chr3	88085971	88086783	H3K36me3_MB_peak	73	4.43822	9.85397	7.30757	468
chr3	88086002	88088000	86194	2576.95	4.3089e-07	2.86738e-05	chr3	88087134	88087405	H3K36me3_MB_peak	32	3.08746	5.07412	3.28904	150
chr3	88154002	88156000	86876	2609.37	9.56769e-07	5.83629e-05	chr3	88154988	88155316	H3K36me3_MB_peak	49	3.81553	7.06287	4.96449	241
chr3	88154002	88156000	86876	2609.37	9.56769e-07	5.83629e-05	chr3	88155935	88157116	H3K36me3_MB_peak	95	5.65464	12.4898	9.50286	147
chr3	88088002	88090000	73794	2268.9	0.000184467	0.0103869	chr3	88088502	88090610	H3K36me3_MB_peak	83	4.4178	11.039	8.30711	486
chr3	88160002	88162000	71674	2190.78	0.000232191	0.0121402	chr3	88158346	88161184	H3K36me3_MB_peak	105	4.68681	13.7012	10.5252	1812
chr3	88160002	88162000	71674	2190.78	0.000232191	0.0121402	chr3	88161405	88161999	H3K36me3_MB_peak	113	5.01799	14.6536	11.305	447
chr3	88158002	88160000	59205	1800.69	0.00102305	0.0499249	chr3	88158346	88161184	H3K36me3_MB_peak	105	4.68681	13.7012	10.5252	1812

## Sheet: Mef2d-MT
seqnames	start	end	nReads	RPMs	p.value	q.value	chr	start	end	peak	int(-10*log10qvalue)	fold change	abs(-log10pvalue)	abs(-log10qvalue)	relative summit position to peak start
chr3	89250002	89252000	40582	718.602	1.03888e-07	2.4533e-06	chr3	89251579	89251730	H3K27ac_MT_peak	50	3.19464	7.17112	5.00453	72
chr3	88146002	88148000	35870	849.136	0.00315623	0.0268719	chr3	88147772	88148050	H3K27ac_MT_peak	59	1.97026	8.19737	5.9467	93
chr3	88138002	88140000	122920	1894.59	6.7584e-42	2.18654e-39	chr3	88138853	88139211	H3K27ac_MT_peak	143	2.59284	17.1989	14.3956	158
chr3	88138002	88140000	122920	1894.59	6.7584e-42	2.18654e-39	chr3	88139515	88139665	H3K27ac_MT_peak	51	1.91575	7.28523	5.10663	79
chr3	88138002	88140000	122920	1894.59	6.7584e-42	2.18654e-39	chr3	88137003	88138720	H3K4me2_MT_peak	547	16.6456	58.0883	54.7174	1301
chr3	88138002	88140000	122920	1894.59	6.7584e-42	2.18654e-39	chr3	88138767	88142206	H3K4me2_MT_peak	839	21.3733	88.5592	83.9541	2497
chr3	88136002	88138000	92984	1538.32	7.79096e-26	8.40201e-24	chr3	88136249	88136402	H3K4me2_MT_peak	54	4.68006	7.25966	5.40647	51
chr3	88136002	88138000	92984	1538.32	7.79096e-26	8.40201e-24	chr3	88136491	88136901	H3K4me2_MT_peak	72	5.43729	9.15213	7.21583	333
chr3	88136002	88138000	92984	1538.32	7.79096e-26	8.40201e-24	chr3	88137003	88138720	H3K4me2_MT_peak	547	16.6456	58.0883	54.7174	1301
chr3	88170002	88172000	76296	1525.51	3.87537e-17	2.50759e-15	chr3	88170665	88170824	H3K4me2_MT_peak	16	2.58477	3.24267	1.6613	102
chr3	88150002	88152000	43589	751.049	1.5796e-08	5.6783e-07	chr3	88150246	88153962	H3K4me2_MT_peak	559	18.9611	59.4005	55.9878	633
chr3	88150002	88152000	43589	751.049	1.5796e-08	5.6783e-07	chr3	88143057	88150150	H3K4me2_MT_peak	1144	34.8451	120.902	114.45	1957
chr3	89250002	89252000	40582	718.602	1.03888e-07	2.4533e-06	chr3	89250342	89251385	H3K4me2_MT_peak	85	4.5868	10.5128	8.51859	811
chr3	89250002	89252000	40582	718.602	1.03888e-07	2.4533e-06	chr3	89251477	89251715	H3K4me2_MT_peak	121	7.00842	14.2291	12.1082	142
chr3	89250002	89252000	40582	718.602	1.03888e-07	2.4533e-06	chr3	89251787	89252085	H3K4me2_MT_peak	110	6.40441	13.1383	11.0514	126
chr3	89248002	89250000	40552	718.299	1.06161e-07	2.4533e-06	chr3	89246479	89249018	H3K4me2_MT_peak	286	10.8196	31.1979	28.6127	1278
chr3	89248002	89250000	40552	718.299	1.06161e-07	2.4533e-06	chr3	89249056	89249213	H3K4me2_MT_peak	50	4.26961	6.85103	5.01427	67
chr3	89248002	89250000	40552	718.299	1.06161e-07	2.4533e-06	chr3	89249573	89249977	H3K4me2_MT_peak	82	5.08889	10.2562	8.27695	75
chr3	88130002	88132000	36785	809.396	0.0001907	0.00237296	chr3	88131345	88131540	H3K4me2_MT_peak	55	4.59932	7.41859	5.56009	82
chr3	88130002	88132000	36785	809.396	0.0001907	0.00237296	chr3	88131978	88132140	H3K4me2_MT_peak	18	2.61936	3.45128	1.84948	18
chr3	88146002	88148000	35870	849.136	0.00315623	0.0268719	chr3	88143057	88150150	H3K4me2_MT_peak	1144	34.8451	120.902	114.45	1957
chr3	88332002	88334000	30957	614.42	5.22131e-05	0.00076784	chr3	88332672	88332913	H3K4me2_MT_peak	40	4.29825	5.85355	4.07728	112
chr3	88332002	88334000	30957	614.42	5.22131e-05	0.00076784	chr3	88333396	88333922	H3K4me2_MT_peak	49	4.56647	6.79044	4.96301	402
chr3	88138002	88140000	122920	1894.59	6.7584e-42	2.18654e-39	chr3	88138044	88138370	H3K4me3_MT_peak	219	6.34653	24.2242	21.9318	225
chr3	88138002	88140000	122920	1894.59	6.7584e-42	2.18654e-39	chr3	88138435	88142205	H3K4me3_MT_peak	602	16.1797	63.3887	60.2601	3632
chr3	88136002	88138000	92984	1538.32	7.79096e-26	8.40201e-24	chr3	88136997	88137812	H3K4me3_MT_peak	96	4.65179	11.6385	9.63081	376
chr3	88150002	88152000	43589	751.049	1.5796e-08	5.6783e-07	chr3	88150279	88150597	H3K4me3_MT_peak	89	5.23565	10.8997	8.91399	65
chr3	88150002	88152000	43589	751.049	1.5796e-08	5.6783e-07	chr3	88150714	88151630	H3K4me3_MT_peak	184	6.83059	20.6752	18.4526	325
chr3	88150002	88152000	43589	751.049	1.5796e-08	5.6783e-07	chr3	88151740	88152271	H3K4me3_MT_peak	68	3.42255	8.73744	6.82091	278
chr3	88150002	88152000	43589	751.049	1.5796e-08	5.6783e-07	chr3	88142417	88150104	H3K4me3_MT_peak	1197	26.4109	125.511	119.79	1436
chr3	89250002	89252000	40582	718.602	1.03888e-07	2.4533e-06	chr3	89249527	89250065	H3K4me3_MT_peak	41	3.05596	5.98172	4.17494	109
chr3	89250002	89252000	40582	718.602	1.03888e-07	2.4533e-06	chr3	89250442	89250638	H3K4me3_MT_peak	37	3.1012	5.4993	3.7166	45
chr3	89250002	89252000	40582	718.602	1.03888e-07	2.4533e-06	chr3	89250983	89251157	H3K4me3_MT_peak	53	3.34701	7.16069	5.30341	80
chr3	89250002	89252000	40582	718.602	1.03888e-07	2.4533e-06	chr3	89251540	89251752	H3K4me3_MT_peak	66	4.24539	8.52442	6.61412	66
chr3	89250002	89252000	40582	718.602	1.03888e-07	2.4533e-06	chr3	89251815	89252239	H3K4me3_MT_peak	70	4.17425	8.94675	7.02192	197
chr3	89248002	89250000	40552	718.299	1.06161e-07	2.4533e-06	chr3	89246419	89249141	H3K4me3_MT_peak	792	18.2552	83.001	79.2666	145
chr3	89248002	89250000	40552	718.299	1.06161e-07	2.4533e-06	chr3	89249527	89250065	H3K4me3_MT_peak	41	3.05596	5.98172	4.17494	109
chr3	88146002	88148000	35870	849.136	0.00315623	0.0268719	chr3	88142417	88150104	H3K4me3_MT_peak	1197	26.4109	125.511	119.79	1436
chr3	88332002	88334000	30957	614.42	5.22131e-05	0.00076784	chr3	88332108	88332266	H3K4me3_MT_peak	27	3.27994	4.44108	2.71543	40
chr3	88332002	88334000	30957	614.42	5.22131e-05	0.00076784	chr3	88332482	88332817	H3K4me3_MT_peak	49	4.0883	6.80211	4.95819	181
chr3	88332002	88334000	30957	614.42	5.22131e-05	0.00076784	chr3	88333197	88336187	H3K4me3_MT_peak	632	14.6099	66.4459	63.2341	2841
chr3	88170002	88172000	76296	1525.51	3.87537e-17	2.50759e-15	chr3	88169944	88170435	H3K36me3_MT_peak	60	4.68759	8.49424	6.08584	86
chr3	88170002	88172000	76296	1525.51	3.87537e-17	2.50759e-15	chr3	88170538	88171437	H3K36me3_MT_peak	87	4.85077	11.7966	8.78619	608
chr3	88170002	88172000	76296	1525.51	3.87537e-17	2.50759e-15	chr3	88171582	88171944	H3K36me3_MT_peak	57	4.61782	8.0551	5.72505	221
chr3	89248002	89250000	40552	718.299	1.06161e-07	2.4533e-06	chr3	89248238	89248399	H3K36me3_MT_peak	48	4.22586	7.05225	4.89402	57
chr3	89248002	89250000	40552	718.299	1.06161e-07	2.4533e-06	chr3	89249663	89249890	H3K36me3_MT_peak	21	2.66637	3.69215	2.10192	96
chr3	88332002	88334000	30957	614.42	5.22131e-05	0.00076784	chr3	88332187	88332374	H3K36me3_MT_peak	36	3.81001	5.54826	3.63076	38
chr3	94380002	94382000	40561	718.48	5.38007e-08	1.74061e-06	chr3	94377450	94380219	H3K27me3_MT_peak	104	5.16477	13.2574	10.415	1861
chr3	94380002	94382000	40561	718.48	5.38007e-08	1.74061e-06	chr3	94380458	94381594	H3K27me3_MT_peak	150	6.08868	18.7552	15.0473	741
chr3	94380002	94382000	40561	718.48	5.38007e-08	1.74061e-06	chr3	94381633	94381840	H3K27me3_MT_peak	72	4.73149	9.5398	7.2583	121

[truncated: 6 more sheets: Myh2-MB, Myh2-MT, Myh3-MB, Myh3-MT, Mymk-MB, Mymk-MT]
