# Supplementary material for: Exploring high-resolution chromatin interaction changes and functional enhancers of myogenic marker genes during myogenic differentiation
Source: J Biol Chem. 2022 Jul 2;298(8):102149. doi: 10.1016/j.jbc.2022.102149 (PMC9352921; doi:10.1016/j.jbc.2022.102149)
Supplement: Supplementary Figure S12 [file mmc12.xlsx]

## Sheet: Table S12
Supplementary Table 12. Transcription factor motifs enrichment analysis of putative active enhancers
Enhancer	Genomic coordinates
Myod1-MB-En1	chr7:46283658-46284824
Myod1-MB-En2	chr7:46300322-46301640
Myod1-MB-En3	chr7:46337255-46338528
Myod1-MB-En4	chr7 :46340002-46342002
Myod1-MB-En5	chr7 :46349982-46351199
Myod1-MB-En6	chr7:46352729-46353836
Myod1-MB-En7	chr7:46365758-46366670
Myod1-MT-En1	chr7 :46300978-46301737
Myod1-MT-En2	chr7 :46337222-46338362
Myod1-MT-En3	chr7 :46341166-46342204
Myod1-MT-En4	chr7 :46349801-46350904
Myod1-MT-En5	chr7 :46352820-46354189
Myod1-MT-En6	chr7 :46364143-46364801
Myod1-MT-En7	chr7:46370895-46371756
Myod1-MT-En8	chr7:46372002-46374002
Myog-MB-En1	chr1:134283081-134283898
Myog-MT-En1	chr1:134244977-134245794
Myog-MT-En2	chr1:134265811-134266628
Myog-MT-En3	chr1:134275881-134276542
Myog-MT-En4	chr1:134276663-134277514
Myog-MT-En5	chr1:134283085-134283603
Myog-MT-En6	chr1:134284423-134285095
Myog-MT-En7	chr1:134307192-134307796
Mef2a-MB-En1	chr7:67616225-67617543
Mef2a-MB-En2	chr7:67548450-67549717
Mef2a-MB-En3	chr7:67536753-67537792
Mef2a-MB-En4	chr7:67461755-67462530
Mef2a-MB-En5	chr7:67459640-67460539
Mef2a-MB-En6	chr7:67445431-67446293
Mef2a-MB-En7	chr7:67442773-67443721
Mef2a-MB-En8	chr7:67426002-67428002
Mef2a-MB-En9	chr7:67386002-67388002
Mef2a-MB-En10	chr7:67384920-67385881
Mef2a-MT-En1	chr7:67608040-67608901
Mef2a-MT-En2	chr7:67597572-67598414
Mef2a-MT-En3	chr7:67548741-67549513
Mef2a-MT-En4	chr7:67536658-67537620
Mef2a-MT-En5	chr7:67443037-67443810
Mef2a-MT-En6	chr7:67414278-67415596
Mef2a-MT-En7	chr7:67390741-67391374
Mef2a-MT-En8	chr7:67385035-67385972
Mef2b-MT-En1	chr8:69990787-69991327
Mef2b-MT-En2	chr8:70030412-70031584
Mef2d-MB-En1	chr3:88133031-88133895
Mef2d-MB-En2	chr3:88138303-88139418
Mef2d-MT-En1	chr3:88133127-88134299
Mef2d-MT-En2	chr3:88138151-88139214
Mef2d-MT-En3	chr3:88176718-88177806
Myh2-MB-En1	chr11:67164411-67165389
Myh2-MT-En1	chr11:67144566-67145310
Myh3-MB-En1	chr11:67017672-67018491
Myh3-MB-En2	chr11:67036002-67038002
Myh3-MB-En3	chr11:67074002-67076002
Myh3-MT-En1	chr11:67017530-67018283
Myh3-MT-En2	chr11:67036980-67037607
Myh3-MT-En3	chr11:67062380-67063257
Myh3-MT-En4	chr11:67074767-67075468
Myh3-MT-En5	chr11:67105697-67106352
Myh3-MT-En6	chr11:67106857-67107367
Mymk-MB-En1	chr2:27077545-27078416
Mymk-MT-En1	chr2:27176311-27176971
Mymk-MT-En2	chr2:27108249-27109445
Mymk-MT-En3	chr2:27084995-27085883
Mymk-MT-En4	chr2:27075319-27076150
Mymk-MT-En5	chr2:27060849-27061755
Mymk-MT-En6	chr2:27035998-27036557

## Sheet: Myod1
Enhancer	Genomic coordinates	Motif	TF	Score	P-value
Myod1-MB-En1	chr7:46283658-46284824	TGACAGCTGCTCT	MYOG	15.618	2.97e-06
		CAGAGGCAGCTG	MYOD1	15.5	2.69e-06
		ACAGAGCAGCTGTCAG	MYF6	14.5122	3.91e-06
		GACAGCTGC	PAX3	14.2763	1.34e-05
		GACAGCTGC	MYOD1	14.1098	2.72e-06
		CTTTCTCTTCCG	MEF2C	13.7895	1.36e-05
		GACAGCTGG	MYOD1	13.8659	5.43e-06
		GGGGAAAAGAGA	MEF2A	12.3026	3.51e-05
		GGCAGCTGA	MYOD1	11.4796	6.28e-05
		AGGCAGCTGAGGC	MYOG	11.1429	5.33e-05
		GGACAGCTGGTAG	MYOG	10.949	5.9e-05
Myod1-MB-En2	chr7:46300322-46301640	ATGACTCAG	MEF2A	15.0526	4.03e-06
		ACAGACACAGCTGGAG	MYOD1	14.6364	8.12e-06
		ACACAGCTGGAGC	MYOG	14.3708	7.53e-06
		ACACAGCTGGAGC	MYOG	14.3708	7.53e-06
		GCAGCTG	MYF6	13.2041	4.39e-05
		CCGCAGCTGTAGC	MYOG	13.8673	1.06e-05
		GACAGGTGG	MYOD1	13.4024	1.09e-05
		CACAGCTGG	PAX3	12.3421	4.82e-05
		GGCAGGTGG	MYOD1	12.2927	3.63e-05
		GGGCGGCAGGTGGGAG	MYF6	11.7439	4.6e-05
		TCCCACCTGCCGC	MYOG	10.2247	8.39e-05
		CTACAGCTGCGGT	MYOG	10.1939	8.56e-05
Myod1-MB-En3	chr7:46337255-46338528	GTTTCTTTTCCC	MEF2C	14.1447	1.05e-05
		GACAGCTGT	PAX3	13.75	2.07e-05
		CTGTCAGTC	MYOD1	13.6447	1.34e-05
		CATTGACAGCTG	MYOD1	13.6212	1.72e-05
		TGACTCA	MYOD1	13.2338	6.51e-05
		TGACTCA	MEF2A	13.1842	6.51e-05
		CATTGACAGCTGTGTG	MYF6	11.5244	5.37e-05
		TGGCAGCAGTAGG	MYOG	10.1224	8.84e-05
		AAATCAATTT	PAX7	10.0198	5.94e-05
Myod1-MB-En4	chr7:46340002-46342002	GAGGCAACAGCTGCTG	MYOD1	18.1212	1.21e-07
		CAACAGCTGCTGG	MYOG	17.0337	7.88e-07
		AACAGCTGC	PAX3	15.4342	3.31e-06
		CAGCAGCTGTTGC	MYOG	15.2857	3.67e-06
		GTGACTCAG	MEF2A	14.9342	7.34e-06
		AGGCAACAGCTG	MYOD1	14.8333	5.99e-06
		GATAAACAGGTGTTCA	MYF6	14.0976	6.15e-06
		AACAGCTGC	MYOD1	13.3415	1.42e-05
		GCAGCTG	MYF6	13.2041	4.39e-05
		AGGCAACAGCTGCTGG	MYF6	12.9512	1.81e-05
		GCCAGCTGG	MYOD1	11.439	6.5e-05
		GCCCAGCAGCTGTTGC	MYF6	10.8902	8.24e-05
		AGCCAGCTGGGGG	MYOG	10.5	7.25e-05
Myod1-MB-En5	chr7:46349982-46351199	TGACAGCTGGGGG	MYOG	14.9551	4.93e-06
		CCACAGCAGGTGCCTG	MYF6	13.9634	7.06e-06
		GACAGCTGG	MYOD1	13.8659	5.43e-06
		GACAGCTGG	PAX3	13.6842	2.34e-05
		GCAGGTG	MYF6	12.8367	8.78e-05
		CAGCTGT	MYOD1	12.6571	5.35e-05
		AACCACA	MEF2A	12.4868	6.51e-05
		AGCTATATAAAA	MEF2A	12.2929	2.38e-05
		CCACAGCAGGTGC	MYOG	12.2022	2.95e-05
		AGCAGGTGC	MYOD1	11.7683	5.18e-05
		AGGCACCTGCTGT	MYOG	11.5056	4.34e-05
		GACACCTGG	MYOD1	11.102	8e-05
		CTTCCATTTCTA	MEF2C	10.8158	8.59e-05
Myod1-MB-En6	chr7:46352729-46353836	CAGGAACAGCTG	MYOD1	17.3485	1.15e-07
		CCAGGAACAGCTGACT	MYOD1	14.9242	6.45e-06
		AACAGCTGA	PAX3	13.9474	1.74e-05
		GACCAGCTGCTGG	MYOG	13.8539	1.08e-05
		CAGGAACAGCTGACTC	MYF6	13.6585	9.54e-06
		CCTCCAGCAGCTGGTC	MYOD1	13.2727	2.04e-05
		TGACTCA	MYOD1	13.2338	6.51e-05
		GCAGCTG	MYF6	13.2041	4.39e-05
		TGACTCA	MEF2A	13.1842	6.51e-05
		AGCAGCTGG	MYOD1	11.9878	4.51e-05
		AACAGCTGA	MYOD1	11.8171	4.91e-05
		CAGCAGCTGGTCA	MYOG	11.3371	4.77e-05
		AGTCAGCTGTTCC	MYOG	11.3367	4.75e-05
		ACCAGCTGC	MYOD1	10.9146	8.77e-05
Myod1-MB-En7	chr7:46365758-46366670	CCCACAGCAGCTGCCC	MYOD1	16.0152	2.32e-06
		GGGGGGCAGCTG	MYOD1	15.9091	1.68e-06
		GGGCAGCTGCTGT	MYOG	14.8776	5.29e-06
		TCTAGGGCAGCTGCTG	MYOD1	14.6364	8.12e-06
		CAATAGCAGCTG	MYOD1	14.3939	8.98e-06
		CCAATAGCAGCTGGGA	MYOD1	14.3939	9.75e-06
		CTAGGGCAGCTG	MYOD1	14.2727	1.02e-05
		CCACAGCAGCTG	MYOD1	14.2727	1.02e-05
		TGGGGGGCAGCTGTGG	MYOD1	14.2576	1.08e-05
		TAGGGACAGGTGCCAG	MYF6	14.0854	6.23e-06
		GACAGGTGC	MYOD1	13.6463	8.15e-06
		CCACAGCAGCTGC	MYOG	13.4719	1.38e-05
		AGCAGCTGC	PAX3	13.3947	2.61e-05
		GCAGCTG	MYF6	13.2041	4.39e-05
		GGCAGCTGC	MYOD1	13	1.97e-05
		CCACAGCAGCTGCCCT	MYF6	12.561	2.49e-05
		AGCAGCTGC	MYOD1	12.2317	3.91e-05
		CCACAGCTGCCCC	MYOG	11.9775	3.41e-05
		GCCAGCTGC	MYOD1	11.6829	5.41e-05
		ATGAGTAAG	MEF2A	10.8816	8.42e-05
		GGGGGGCAGCTGTGGT	MYF6	10.7195	9.21e-05
		GGAGGTCAGGTGTGCA	MYF6	10.6585	9.58e-05
		GGGCAGCTGTGGT	MYOG	10.1429	8.75e-05
		TGCCAGCTGCCCA	MYOG	9.92135	9.61e-05
Myod1-MT-En1	chr7:46300978-46301737	ATGACTCAG	MEF2A	15.0526	4.03e-06
		CCGCAGCTGTAGC	MYOG	13.8673	1.06e-05
		GGGCGGCAGGTG	MYOD1	13.6364	1.7e-05
		TGACTCA	MYOD1	13.2338	6.51e-05
		GCAGCTG	MYF6	13.2041	4.39e-05
		TGACTCA	MEF2A	13.1842	6.51e-05
		CCAGCTACAGCTGCGG	MYOD1	13.1818	2.15e-05
		GCAGCTG	MYF6	13.1651	4.39e-05
		GACAGGTGG	MYOD1	13.4024	1.09e-05
		GGCAGGTGG	MYOD1	12.2927	3.63e-05
		GGGCGGCAGGTGGGAG	MYF6	11.7439	4.6e-05
		TCCCACCTGCCGC	MYOG	10.2247	8.39e-05
		CTACAGCTGCGGT	MYOG	10.1939	8.56e-05
Myod1-MT-En2	chr7:46337222-46338362	GTTTCTTTTCCC	MEF2C	14.1447	1.05e-05
		CTGTCAGTC	MYOD1	13.6447	1.34e-05
		CATTGACAGCTG	MYOD1	13.6212	1.72e-05
		GACAGCTGT	PAX3	13.75	2.07e-05
		CAGTAACTGAGA	MEF2A	12.9737	2.23e-05
		GTGACTCAC	MEF2A	12.9571	2.36e-05
		AGGGAAAAGAAA	MEF2A	12.6053	2.86e-05
		CATTGACAGCTGTGTG	MYF6	11.5244	5.37e-05
		ATGATTCAG	MEF2A	12.1143	5.92e-05
		AAATCAATTT	PAX7	10.0198	5.94e-05
		AAATTGATTT	PAX7	9.27723	7.79e-05
		CGCATGACATTT	PAX3	10.8158	8.33e-05
		TGGCAGCAGTAGG	MYOG	10.1224	8.84e-05
Myod1-MT-En3	chr7:46341166-46342204	GAGGCAACAGCTGCTG	MYOD1	18.1212	1.21e-07
		CAACAGCTGCTGG	MYOG	17.0337	7.88e-07
		AACAGCTGC	PAX3	15.4342	3.31e-06
		CAGCAGCTGTTGC	MYOG	15.2857	3.67e-06
		GTGACTCAG	MEF2A	14.9342	7.34e-06
		GCAGCTG	MYF6	13.2041	4.39e-05
		AGCCCAGCAGCTGTTG	MYOD1	13.0606	2.3e-05
		AACAGCTGC	MYOD1	13.3415	1.42e-05
		GCAGCTG	MYF6	13.2041	4.39e-05
		AGGCAACAGCTGCTGG	MYF6	12.9512	1.81e-05
		AGCAGCTGT	PAX3	12.8684	3.22e-05
Myod1-MT-En4	chr7:46349801-46350904	TGACAGCTGGGGG	MYOG	14.9551	4.93e-06
		CCACAGCAGGTGCCTG	MYF6	13.9634	7.06e-06
		GACAGCTGG	MYOD1	13.8659	5.43e-06
		GACAGCTGG	PAX3	13.6842	2.34e-05
		GCAGGTG	MYF6	12.8367	8.78e-05
		CAGCTGT	MYOD1	12.6571	5.35e-05
		AACCACA	MEF2A	12.4868	6.51e-05
		AGCTATATAAAA	MEF2A	12.2929	2.38e-05
		CCACAGCAGGTGC	MYOG	12.2022	2.95e-05
		AGCAGGTGC	MYOD1	11.7683	5.18e-05
		GTCTCTTTTCTC	MEF2C	11.8289	4.88e-05
		AGGCACCTGCTGT	MYOG	11.5204	4.31e-05
		GACACCTGG	MYOD1	11.1098	8e-05
		ATGACACAG	MEF2A	10.8816	8.42e-05
		CTTCCATTTCTA	MEF2C	10.8158	8.59e-05
Myod1-MT-En5	chr7:46352820-46354189	CAGGAACAGCTG	MYOD1	17.3485	1.15e-07
		CCAGGAACAGCTGACT	MYOD1	14.9242	6.45e-06
		AACAGCTGA	PAX3	13.9474	1.74e-05
		GACCAGCTGCTGG	MYOG	13.8539	1.08e-05
		CAGGAACAGCTGACTC	MYF6	13.6585	9.54e-06
		CCTCCAGCAGCTGGTC	MYOD1	13.2727	2.04e-05
		TGACTCA	MYOD1	13.2338	6.51e-05
		GCAGCTG	MYF6	13.2041	4.39e-05
		TGACTCA	MEF2A	13.1842	6.51e-05
		AGCAGCTGG	MYOD1	11.9878	4.51e-05
		AACAGCTGA	MYOD1	11.8171	4.91e-05
		CAGCAGCTGGTCA	MYOG	11.3371	4.77e-05
		AGTCAGCTGTTCC	MYOG	11.3367	4.75e-05
		ACCAGCTGC	MYOD1	10.9146	8.77e-05
Myod1-MT-En6	chr7:46364143-46364801	GTCTCATTTTCT	MEF2C	14.4868	8.09e-06
		GAGAAAATGAGA	MEF2A	14.3684	6.55e-06
		GAGCCCAGAATAGCC	MEF2C	11.6567	4.79e-05
		GGAGCCACAGATGCAT	MYOD1	10.2424	8.08e-05
		CTGGCTATTCTGGGCT	MEF2A	9.95522	9.56e-05
Myod1-MT-En7	chr7:46370895-46371756	GCTATATATATA	MEF2D	13.8036	1.15e-05
		GGAGGACAGGTG	MYOD1	13.6061	1.74e-05
		GACAGGTGG	MYOD1	13.4024	1.09e-05
		GCAGGTG	MYF6	12.8367	8.78e-05
		GGCAGGTGC	MYOD1	12.5366	3.41e-05
		CTTTCCTTTCCC	MEF2C	12.3553	3.59e-05
		GGCTATATATAT	MEF2A	12.2828	2.39e-05
		AGGCTATATATATA	MEF2A	12.2727	2.78e-05
		ATATATATATAGC	MEF2C	11.0758	1.54e-05
		TTGGGGCAGGTG	MYOD1	11.2727	6.97e-05
		AGCATAAAATTT	PAX3	11.1842	6.85e-05
		GGAGGACAGGTGGAAC	MYF6	10.8659	8.38e-05
		ATATATATATAGCCT	MEF2A	10.3333	7.94e-05
		GTGCTATAAATGGA	MEF2A	10.1818	8.23e-05
		AGGCTATATATATATAA	MEF2A	6.83516	7.63e-05
		TGCTATAAATGGA	MEF2C	5.45455	6.06e-05
Myod1-MT-En8	chr7:46372002-46374002	GCAGGAACAGATGGAG	MYOD1	14.1364	1.17e-05
		TGGCAGGTGCTGC	MYOG	13.8265	1.09e-05
		GCAGGTG	MYF6	12.8367	8.78e-05
		GGCAGGTGC	MYOD1	12.5366	3.41e-05
		AACCACA	MEF2A	12.4868	6.51e-05
		AACAGATGG	PAX3	11.9342	6.21e-05
		TGTCACCTGGAGA	MYOG	10.9898	5.77e-05
		ATGAGTAAG	MEF2A	10.8816	8.42e-05
		ATCCCAAAAATGACT	MEF2C	10.806	8.67e-05
		TCCCAAAAATGACTTT	MEF2A	10.597	9.82e-05
		TCTACTTTTAAA	MEF2D	10.2857	9.15e-05

## Sheet: Myog
Enhancer	Genomic coordinates	Motif	TF	Score	P-value
Myog-MB-En1	chr1:134283081-134283898	GAGCAGCTGCTGC	MYOG	16.3371	1.52e-06
		CAGGCAGCAGCTGCTC	MYOD1	16	2.36e-06
		AGGCAGCAGCTG	MYOD1	14.197	1.12e-05
		AGCAGCTGC	PAX3	13.3947	2.61e-05
		GCAGCTG	MYF6	13.2041	4.39e-05
		GTCTCCCTTCCT	MEF2C	13.0395	2.39e-05
		CAGCAGCTGCTCT	MYOG	12.6067	2.41e-05
		AACCACA	MEF2A	12.4868	6.51e-05
		GAGGCAGAAATAGAA	MEF2C	12.3051	3e-05
		AGGCAGCAGCTGC	MYOG	12.2959	2.79e-05
		AGCAGCTGC	MYOD1	12.2317	3.91e-05
		AGGCAGCAGCTGCTCT	MYF6	11.8659	4.21e-05
Myog-MT-En1	chr1:134244977-134245794	CAGGGACAGCTG	MYOD1	17.4848	3.79e-08
		ACAGGGACAGCTGGGC	MYOD1	16.6061	1.18e-06
		GCTGGCACAGCTGCTG	MYOD1	16.5	1.35e-06
		AACAGCTGC	PAX3	15.4342	3.31e-06
		GCACAGCTGCTGG	MYOG	15.2135	3.87e-06
		GGGAAACAGCTGCCAC	MYF6	13.6341	9.78e-06
		GCAGCTG	MYF6	13.2041	4.39e-05
		GACAGCTGG	MYOD1	13.8659	5.43e-06
		AACAGCTGC	MYOD1	13.3415	1.42e-05
		CCACAGCTGTGGC	MYOG	13.2584	1.59e-05
		AACAGGTGG	MYOD1	12.6341	2.86e-05
		TGGCAGCTGTTTC	MYOG	12.3673	2.69e-05
		GGCAGGTGG	MYOD1	12.2927	3.63e-05
		GGGGAACAGGTGGAGG	MYF6	12.1585	3.4e-05
		GGGTGGCAGCTGTTTC	MYF6	11.622	5.02e-05
		CCACAGCTGTGGG	MYOG	11.5843	4.18e-05
		GGGCTACAGGTGGGCG	MYF6	11.061	7.37e-05
		AAAGGACAGCTGGGGC	MYF6	10.9756	7.79e-05
		CCCCAGCAGCTGTGCC	MYF6	10.7561	9e-05
		CAGCAGCTGTGCC	MYOG	10.3163	8.02e-05
		GGACAGCTGGGCA	MYOG	9.88764	9.76e-05
Myog-MT-En2	chr1:134265811-134266628	GCGGGACAGCTG	MYOD1	15.803	1.87e-06
		GAGAAGCAGCTG	MYOD1	14.5455	8e-06
		GACAGCTGC	PAX3	14.2763	1.34e-05
		GACAGCTGC	MYOD1	14.1098	2.72e-06
		GAGAAGCAGCTGTCCC	MYF6	14.0976	6.15e-06
		GAGAAGCAGCTGTCCC	MYF6	14.0976	6.15e-06
		GGACAGCTGCTTC	MYOG	13.8878	1.04e-05
		GCAGCTG	MYF6	13.2041	4.39e-05
		GCGGGACAGCTGCTTC	MYF6	13	1.73e-05
		ATGATTCAT	MEF2A	12.3714	4.94e-05
		CTTCCTCTTCCC	MEF2C	11.2105	7.02e-05
		CCCCAGCAGCAGC	MYOG	10.6854	6.64e-05
Myog-MT-En3	chr1:134275881-134276542	CAACACCAGGTGTCTG	MYF6	13.0244	1.7e-05
		CATTCTCTTCCT	MEF2C	12.3816	3.53e-05
		AGACACCTGGTGT	MYOG	11.4898	4.38e-05
		GAGGAACATTTGGTCT	MYF6	11.5122	5.42e-05
		AGACACCTGGTGT	MYOG	11.4831	4.41e-05
		GACACCTGG	MYOD1	11.1098	8e-05
		GACACCTGG	MYOD1	11.102	8e-05
Myog-MT-En4	chr1:134276663-134277514	GTTCCCAAAATGGAA	MEF2C	12.3881	2.79e-05
		TGGTATTATTAA	MEF2A	10.9091	3.67e-05
		GTTCCCAAAATGGAA	MEF2C	10.4746	8.77e-05
		CTGTCACTG	MYOD1	12.7368	3.74e-05
		TTCCCAAAATGGAACC	MEF2A	11.9552	3.99e-05
		CTGTCATTA	MYOD1	11.4211	7.6e-05
		GGAAGCTGGTA	MYOG	4.1338	5.02e-05
		GTGACCTGTCCCT	MYOD1	3.11636	1.69e-05
Myog-MT-En5	chr1:134283085-134283603	GAGCAGCTGCTGC	MYOG	16.3371	1.52e-06
		CAGGCAGCAGCTGCTC	MYOD1	16	2.36e-06
		AGGCAGCAGCTGC	MYOG	12.2959	2.79e-05
		CAGCAGCTGCTCT	MYOG	12.6067	2.41e-05
		TTGAGAGCAGCTGCTG	MYOD1	13.3788	1.91e-05
		AGGCAGCAGCTG	MYOD1	14.197	1.12e-05
		TGAGAGCAGCTG	MYOD1	13.1667	2.47e-05
		AGCAGCTGC	PAX3	13.3947	2.61e-05
		GCAGCTG	MYF6	13.2041	4.39e-05
		GTCTCCCTTCCT	MEF2C	13.0395	2.39e-05
		CAGCAGCTGCTCT	MYOG	12.6067	2.41e-05
		GAGGCAGAAATAGAA	MEF2C	12.3051	3e-05
		AGGCAGCAGCTGC	MYOG	12.2959	2.79e-05
		AGCAGCTGC	MYOD1	12.2317	3.91e-05
		AGGCAGCAGCTGCTCT	MYF6	11.8659	4.21e-05
		AAGGAAGGGAGA	MEF2A	11.7237	5.18e-05
		TGAGAGCAGCTGCTGC	MYF6	10.7317	9.14e-05
Myog-MT-En6	chr1:134284423-134285095	ACACACCTGCTGC	MYOG	13.5102	1.34e-05
		ACACACCTGCTGC	MYOG	13.5169	1.34e-05
		AGGAAAATGAGA	MEF2A	13.0789	2.04e-05
		GTGCAGCAGGTG	MYOD1	12.1667	4.49e-05
		TTCTCATTTTCC	MEF2C	12.0395	4.37e-05
		CGTGCAGCAGGTGTGT	MYOD1	10.2576	8.03e-05
		GTGCAGCAGGTGTGTA	MYF6	10.9024	8.18e-05
		GCAGGTG	MYF6	12.8367	8.78e-05
Myog-MT-En7	chr1:134307192-134307796	GCCTGGGCAGCTGCCA	MYOD1	15.0152	5.98e-06
		GAGAAGACAGGTGCAG	MYOD1	13.4545	1.83e-05
		GGGCTGGCAGCTGCCC	MYOD1	13.3636	1.93e-05
		GACAGGTGC	MYOD1	13.6463	8.15e-06
		GGCAGCTGC	MYOD1	13	1.97e-05
		GCAGCTG	MYF6	13.2041	4.39e-05
		GCAGGTG	MYF6	12.8367	8.78e-05
		CCCCAGCTGCACC	MYOG	12.8315	2.07e-05
		GACAGCTGA	PAX3	12.7895	3.82e-05
		GCAGGTG	MYF6	12.789	8.78e-05
		GACAGCTGA	MYOD1	12.5854	3.19e-05
		GGCAGGTGG	MYOD1	12.2927	3.63e-05
		AGACAGGTGCAGC	MYOG	11.949	3.46e-05
		CCTGGGCAGCTGCCAG	MYF6	11.4634	5.61e-05
		GGCTGGCAGCTGCCCA	MYF6	11.439	5.7e-05
		GGATCACAGGTGTGAG	MYF6	10.9756	7.79e-05
		TGGCAGCTGCCCA	MYOG	10.7303	6.52e-05

## Sheet: Mef2a
Enhancer	Genomic coordinates	Motif	TF	Score	P-value
Mef2a-MB-En1	chr7:67616225-67617543	TTTTCTTTTTCT	MEF2C	12.5526	3.25e-05
		AAGAAAAAGAAA	MEF2A	12.5263	3e-05
		TTTTTTTTTTAGTT	MEF2A	10.9403	6.73e-05
		TATCTCAAAACAGAA	MEF2C	10.8136	7.24e-05
Mef2a-MB-En2	chr7:67548450-67549717	ATGACTCAG	MEF2A	15.0526	4.03e-06
		CAGTAACAGGTG	MYOD1	14.3333	9.42e-06
		ACAGTAACAGGTGCTC	MYOD1	13.1061	2.24e-05
		ATGATTCAT	MEF2A	12.3714	4.94e-05
		AGTGTGGCCAATTAAC	PAX3	12.0563	3.25e-05
		GTGACGCAG	MEF2A	10.7763	9.59e-05
		TACTAATAATAAT	MEF2C	6.40909	4.93e-05
Mef2a-MB-En3	chr7:67536753-67537792	TGACAGCTGCTGC	MYOG	20.449	1.04e-08
		AGCCAGCTGCAGC	MYOG	15.2857	3.67e-06
		ACTGTGACAGCTGCTG	MYOD1	15.7879	2.93e-06
		GACAGCTGC	PAX3	14.2763	1.34e-05
		CAGTTAATAATAAAAAG	MEF2A	11.022	1.96e-05
		GCAGCTG	MYF6	13.2041	4.39e-05
Mef2a-MB-En4	chr7:67461755-67462530	GTTTCTGTTCTT	MEF2C	14.2368	9.48e-06
		GCAGCTG	MYF6	13.2041	4.39e-05
		AAAGAACAGAAA	MEF2A	13	2.18e-05
		GGGGAGGCAGATGGAG	MYOD1	11.0152	6.03e-05
		GCACACCCAGCTGCAG	MYOD1	10.9091	6.29e-05
		ACCCAGCTGCAGG	MYOG	11.9082	3.54e-05
		AGCAGCTGG	PAX3	12.8026	3.49e-05
		ACCCAGCTGCAGG	MYOG	11.9101	3.55e-05
		CAGCTGC	MYOD1	12.5714	9.74e-05
		GTGACTAAG	MEF2A	11.8421	4.88e-05
Mef2a-MB-En5	chr7:67459640-67460539	TGACTCA	MYOD1	13.2338	6.51e-05
		TGACTCA	MEF2A	13.1842	6.51e-05
		CGAGACCAGCTGCCAC	MYF6	10.6951	9.36e-05
		GGTGGGCAGCTGTGAG	MYF6	12	3.82e-05
		ACCAGCTGC	MYOD1	10.9146	8.77e-05
		GCCAGCTGG	MYOD1	11.439	6.5e-05
		AGTCAACTGGTGC	MYOG	9.98876	9.33e-05
		TCACAGCTGCCCA	MYOG	10.2809	8.15e-05
		ACCAGCTGG	PAX3	11.4474	7.97e-05
Mef2a-MB-En6	chr7:67445431-67446293	CTGTCACTT	MYOD1	13.3816	1.74e-05
		AACCACA	MEF2A	12.4868	6.51e-05
		CAGAGAATGAAA	MEF2A	11.3816	6.41e-05
		GCCAGGTGC	MYOD1	11.2195	7.73e-05
		ACAGTGCCAGGTGCAG	MYOD1	10.0909	8.52e-05
Mef2a-MB-En7	chr7:67442773-67443721	GTGACTCAG	MEF2A	14.9342	7.34e-06
		GCACCAGCAGCTGAAG	MYOD1	14.5909	8.4e-06
		CAGCAGCTGAAGC	MYOG	13.6122	1.26e-05
		CACCAGCAGCTG	MYOD1	13.2879	2.27e-05
		GCAGCTG	MYF6	13.2041	4.39e-05
		AGCAGCTGA	PAX3	11.9079	6.54e-05
Mef2a-MB-En8	chr7:67426002-67428002	TGGCAGCTGCTGA	MYOG	16.7551	1.04e-06
		GGCAGCTGC	MYOD1	13	1.97e-05
		GCAGCTG	MYF6	13.2041	4.39e-05
		AGCAGCTGC	PAX3	13.3947	2.61e-05
		AACCACA	MEF2A	12.4868	6.51e-05
		TTTTCATTTCTC	MEF2C	12.7632	2.82e-05
Mef2a-MB-En9	chr7:67386002-67388002	GGGAAACTGAGA	MEF2A	14.4868	5.92e-06
		AGAGAACTGAAA	MEF2A	14.1842	7.8e-06
		CTTTCAGTTCTC	MEF2C	14.5789	7.26e-06
		GTCTCAGTTTCC	MEF2C	13.9868	1.21e-05
		AACAGATGC	PAX3	12.5263	4.22e-05
		ACTATGACAAAACACT	PAX3	11.3099	5.05e-05
		GGAAAAACAGATGCCC	MYOD1	11.1364	5.74e-05
		TTTATTTTTATG	MEF2D	11.0625	6.35e-05
		GAAAAACAGATGCCCA	MYF6	10.6585	9.58e-05
Mef2a-MB-En10	chr7:67384920-67385881	GCAGGAACAGCTGCTC	MYOD1	19.0909	1.5e-08
		AACAGCTGC	PAX3	15.4342	3.31e-06
		GAACAGCTGCTCC	MYOG	15.191	3.92e-06
		CAGGAACAGCTGCTCC	MYF6	14.2073	5.47e-06
		TGACTCA	MEF2A	13.1842	6.51e-05
Mef2a-MT-En1	chr7:67608040-67608901	GCTGGACAGCTG	MYOD1	13.1364	2.5e-05
		TAGCACCTGCTCC	MYOG	12.9775	1.88e-05
		GCAGGTG	MYF6	12.8367	8.78e-05
		GACAGCTGA	PAX3	12.7895	3.82e-05
		AAGAAAAAGAAA	MEF2A	12.5263	3e-05
		AACCACA	MEF2A	12.4868	6.51e-05
Mef2a-MT-En2	chr7:67597572-67598414	ACTATTTAAAGG	MEF2D	11.7054	4.53e-05
		GTTTCCTTTTCC	MEF2C	11.4211	6.2e-05
		CCTAAGCTGCTGC	MYOG	11.1685	5.24e-05
Mef2a-MT-En3	chr7:67548741-67549513	ATGACTCAG	MEF2A	15.0526	4.03e-06
		CAGTAACAGGTG	MYOD1	14.3333	9.42e-06
		TGACTCA	MYOD1	13.2338	6.51e-05
		TGACTCA	MEF2A	13.1842	6.51e-05
		CAGTAACAGGTGCTCA	MYF6	12.9756	1.77e-05
		AACAGGTGC	MYOD1	12.878	2.3e-05
		CAGCTGT	MYOD1	12.6571	5.35e-05
		CACAGCTGA	PAX3	11.4474	7.97e-05
Mef2a-MT-En4	chr7:67536658-67537620	TGACAGCTGCTGC	MYOG	20.4719	1.04e-08
		ACTGTGACAGCTGCTG	MYOD1	15.7879	2.93e-06
		AGCCAGCTGCAGC	MYOG	15.2857	3.67e-06
		GACAGCTGC	PAX3	14.2763	1.34e-05
		GCAGCTG	MYF6	13.2041	4.39e-05
		TGACTCA	MEF2A	13.1842	6.51e-05
Mef2a-MT-En5	chr7:67443037-67443810	GTGACTCAG	MEF2A	14.9342	7.34e-06
		GCACCAGCAGCTGAAG	MYOD1	14.5909	8.4e-06
		CAGCAGCTGAAGC	MYOG	13.6122	1.26e-05
		CACCAGCAGCTG	MYOD1	13.2879	2.27e-05
		TGACTCA	MYOD1	13.2338	6.51e-05
		GCAGCTG	MYF6	13.2041	4.39e-05
		TGACTCA	MEF2A	13.1842	6.51e-05
		CAGCTGC	MYOD1	12.5714	9.74e-05
		AGCAGCTGA	PAX3	11.9079	6.54e-05
		CTTCAGCTGCTGG	MYOG	11.3878	4.61e-05
		ATGAATCAG	MEF2A	10.8158	8.91e-05
Mef2a-MT-En6	chr7:67414278-67415596	GCTATTTTTATC	MEF2D	17.1786	6.38e-07
		CTGATAAAAATAGCA	MEF2C	15.9322	1.76e-06
		TGCTATTTTTATCA	MEF2A	15.8358	1.7e-06
		ATTGCTATTTTTATCA	MEF2A	15.5821	2.8e-06
		GAAGCAACAGCTGGGT	MYOD1	15.5152	3.82e-06
		AACAGCTGG	PAX3	14.8421	1.06e-05
		AACAGATGA	PAX3	11.0395	8.79e-05
Mef2a-MT-En7	chr7:67390741-67391374	GACCCAAAAATAGAA	MEF2C	16.9661	5.58e-07
		ACCCAAAAATAGAAT	MEF2A	16.3968	1.48e-06
		TATTCTATTTTTGGGT	MEF2A	15.9552	2.06e-06
		TCTATTTTTGGG	MEF2D	13.3661	1.6e-05
		TGACTCA	MYOD1	13.2338	6.51e-05
		GGTATGACTAATAGCA	PAX3	12.6197	2.29e-05
Mef2a-MT-En8	chr7:67385035-67385972	GCAGGAACAGCTGCTC	MYOD1	19.0909	1.5e-08
		AACAGCTGC	PAX3	15.4342	3.31e-06
		GAACAGCTGCTCC	MYOG	15.191	3.92e-06
		CAGGAACAGCTGCTCC	MYF6	14.2073	5.47e-06
		TTTATTTATATA	MEF2D	10.4554	8.24e-05
		TTATATAAATAAA	MEF2C	6.77273	4.52e-05

## Sheet: Mef2b
Enhancer	Genomic coordinates	Motif	TF	score	P-value
Mef2b-MT-En1	chr8:69990787-69991327	ATGACTCAG	MEF2A	15.0526	4.03e-06
		TGACTCA	MYOD1	13.2338	6.51e-05
		TGACTCA	MEF2A	13.1842	6.51e-05
		AACCACA	MEF2A	12.4868	6.51e-05
		GGAAGCTGAAC	MYOG	3.38824	2.63e-05
		TTCAGCTTCCAGC	MYOD1	2.49142	6.19e-05
Mef2b-MT-En2	chr8:70030412-70031584	GTGAGTCAG	MEF2A	13.8553	2.36e-05
		CTGTCAGTC	MYOD1	13.6447	1.34e-05
		CTTTCAGTTTTC	MEF2C	13.5132	1.75e-05
		GGAAAACTGAAA	MEF2A	13.4737	1.49e-05
		CTGTCACTT	MYOD1	13.3816	1.74e-05
		TGACTCA	MYOD1	13.2338	6.51e-05
		GCAGCTG	MYF6	13.2041	4.39e-05
		GACAGATGG	MYOD1	11.3902	6.83e-05
		TCTCAGCTGCACA	MYOG	11.0225	5.67e-05
		GACAGATGG	PAX3	10.7763	9.97e-05
		GTTTCTCTCTCT	MEF2C	10.5526	9.95e-05

## Sheet: Mef2d
Enhancer	Genomic coordinates	Motif	TF	Score	P-value
Mef2d-MB-En1	chr3:88133031-88133895	TGGACAGAAATAGCA	MEF2C	13.6271	1.2e-05
		GAGTAACTGAGA	MEF2A	13.6053	1.37e-05
		AGCAGCTGC	PAX3	13.3947	2.61e-05
		GAGCTATATAAAGC	MEF2A	13.3377	1.44e-05
		CGATAAGCAGCTGCAT	MYOD1	13.3182	1.98e-05
		CTGTCATCC	MYOD1	13.2368	2.07e-05
		GCAGCTG	MYF6	13.2041	4.39e-05
		GCTATATAAAGC	MEF2D	12.6786	2.43e-05
Mef2d-MB-En2	chr3:88138303-88139418	TGGCAGCTGCAGT	MYOG	16.0337	1.97e-06
		TAGCAGCTGGTGG	MYOG	15.2809	3.69e-06
		GTGGTGGCAGCTGCAG	MYOD1	14.9848	6.13e-06
		CAATAGCAGCTG	MYOD1	14.3939	8.98e-06
		GTGAGTCAG	MEF2A	13.8553	2.36e-05
		GCAGCTG	MYF6	13.2041	4.39e-05
		AGCAGCTGG	PAX3	12.8026	3.49e-05
		CTTCCTGTTCCT	MEF2C	12.0526	4.33e-05
Mef2d-MT-En1	chr3:88133127-88134299	GTTTCTCTTTCT	MEF2C	14.6184	6.66e-06
		GAAACGGCAGCTGGGA	MYOD1	14.5	9.01e-06
		TGGACAGAAATAGCA	MEF2C	13.6271	1.2e-05
		GAGTAACTGAGA	MEF2A	13.6053	1.37e-05
		AGCAGCTGC	PAX3	13.3947	2.61e-05
		GAGCTATATAAAGC	MEF2A	13.3377	1.44e-05
		AAACGGCAGCTG	MYOD1	13.3333	2.2e-05
		GCAGCTG	MYF6	13.2041	4.39e-05
		GAGAAAGAGAAA	MEF2A	13.1447	1.92e-05
		GCTATATAAAGC	MEF2D	12.6786	2.43e-05
		TCCCAGCTGCCGT	MYOG	10.618	6.84e-05
Mef2d-MT-En2	chr3:88138151-88139214	TGGCAGCTGCAGT	MYOG	16.0337	1.97e-06
		TAGCAGCTGGTGG	MYOG	15.2809	3.69e-06
		GTGGTGGCAGCTGCAG	MYOD1	14.9848	6.13e-06
		CAATAGCAGCTG	MYOD1	14.3939	8.98e-06
		GCAGCTG	MYF6	13.2041	4.39e-05
		AGCAGCTGG	PAX3	12.8026	3.49e-05
		GGCAGCTGC	PAX3	12.2368	5.05e-05
		GTGAGTCAG	MEF2A	13.8553	2.36e-05
		CTTCCTGTTCCT	MEF2C	12.0526	4.33e-05
Mef2d-MT-En3	chr3:88176718-88177806	ATGAGTCAG	MEF2A	13.9737	2.03e-05
		GTGAGTCAG	MEF2A	13.8553	2.36e-05
		TAAGGACAGTTGTGAG	MYF6	12.5854	2.44e-05
		CTGACTCAT	MEF2A	11.7286	8.85e-05
		TGACTCA	MYOD1	13.2338	6.51e-05
		TGACTCA	MEF2A	13.1842	6.51e-05

## Sheet: Myh2
Enhancer	Genomic coordinates	Motif	TF	Score	P-value
Myh2-MB-En1	chr11:67164411-67165389	GAGGAAGCAGGTGCAG	MYOD1	13.7273	1.54e-05
		GTCTCTCTTTCT	MEF2C	13.6316	1.58e-05
		GCAGGTG	MYF6	12.8367	8.78e-05
		TGTGTGACAAATGAAG	PAX3	12.3803	2.66e-05
		GAGAAAGAGAGA	MEF2A	12.5132	3.05e-05
		GCAGGTG	MYF6	12.8367	8.78e-05
		AGCAGGTGC	MYOD1	11.7683	5.18e-05
		CCTGTGAAATTC	PAX3	10.7632	8.57e-05
		GTTTCTCTCTCT	MEF2C	10.5526	9.95e-05
Myh2-MT-En1	chr11:67144566-67145310	CAGGCACAGCTG	MYOD1	14.7424	6.51e-06
		CTTTCTTTTTCT	MEF2C	13.9079	1.27e-05
		GTTTCTCTTCTG	MEF2C	12.5921	3.17e-05
		GCACAGCTGGTGA	MYOG	13.1573	1.7e-05
		TGCTATTTAAAA	MEF2A	11.9798	2.69e-05
		AAGAAAAAGAAA	MEF2A	12.5263	3e-05
		CACAGCTGG	PAX3	12.3421	4.82e-05
		GCAGGTG	MYF6	12.8367	8.78e-05
		GGCAGGTGG	MYOD1	12.2927	3.63e-05
		TGCTATTTAAAA	MEF2A	11.9798	2.69e-05
		ATGCTATTTAAAAC	MEF2A	11.7143	3.75e-05
		GCTATTTAAAAC	MEF2D	11.5804	4.88e-05
		TGTTTTAAATAGCAT	MEF2A	11.3333	4.72e-05
		GGGTGGGCAGGTGGAA	MYOD1	10.9545	6.17e-05
		TTGTTTTAAATAGCA	MEF2C	10.6102	8.15e-05
		TTGTTTTAAATAGCATG	MEF2A	6.93407	7.38e-05

## Sheet: Myh3
Enhancer	Genomic coordinates	Motif	TF	Score	P-value
Myh3-MB-En1	chr11:67017672-67018491	CTAAAGGCAGCTGCGG	MYOD1	14.0152	1.28e-05
		TGACTCA	MYOD1	13.2338	6.51e-05
		GCAGCTG	MYF6	13.2041	4.39e-05
		TGACTCA	MEF2A	13.1842	6.51e-05
		GGCAGCTGC	MYOD1	13	1.97e-05
		GTGACTCAC	MEF2A	12.9571	2.36e-05
		ACACAGCTGGGGC	MYOG	12.5281	2.5e-05
		AACAGATGC	PAX3	12.5263	4.22e-05
		AGGCAGCTGCGGA	MYOG	11.7959	3.76e-05
		AACAGATGC	MYOD1	10.8673	9.45e-05
Myh3-MB-En2	chr11:67036002-67038002	CAGGAACAGCTG	MYOD1	17.3485	1.15e-07
		GCAGGAACAGCTGAGC	MYOD1	16.4091	1.5e-06
		ATGACTCAT	MEF2A	14.5	1.22e-05
		ATGAGTCAG	MEF2A	13.9737	2.03e-05
		AACAGCTGA	PAX3	13.9474	1.74e-05
		CTCTCTCTTTCT	MEF2C	13.5	1.76e-05
		ATCCAGAAATAACAC	MEF2A	13.1111	1.69e-05
		TATCCAGAAATAACA	MEF2C	13.0678	1.85e-05
		CAGGAACAGCTGAGCA	MYF6	11.8537	4.25e-05
		AACAGCTGA	MYOD1	11.8171	4.91e-05
		AACAGATGC	MYOD1	10.8673	9.45e-05
		AATATTAAAATAAAC	MEF2C	10.3898	9.2e-05
		GCTCAGCTGTTCC	MYOG	10.1461	8.74e-05
Myh3-MB-En3	chr11:67074002-67076002	CTTTCTTTTCTT	MEF2C	13.6447	1.57e-05
		AACCACA	MEF2A	12.4868	6.51e-05
		AAAGAAAAGAAA	MEF2A	11.9211	4.55e-05
		GGGGAGCACCTGGCCT	MYF6	11.8293	4.33e-05
		AGCATGAAGTCA	PAX3	11.6184	5.39e-05
		GGAGGCCAGGTGCTCC	MYF6	11.3537	6.04e-05
		AGGGGACAGATG	MYOD1	11.2576	7.02e-05
		TTTTCTTTTTTT	MEF2C	11.2237	6.96e-05
		GCCAGGTGC	MYOD1	11.2195	7.73e-05
		CTCCCTCTTCCT	MEF2C	11.1842	7.11e-05
		AAAAAAAAGAAA	MEF2A	10.8816	8.73e-05
		AGTATATTATTAGC	MEF2A	9.84416	9.71e-05
		AGTATATTATTAGCTG	MEF2A	7.96667	6.1e-05
		CAGCTAATAATATACTA	MEF2A	7.12088	6.93e-05
Myh3-MT-En1	chr11:67017530-67018283	CTAAAGGCAGCTGCGG	MYOD1	14.0152	1.28e-05
		TGACTCA	MYOD1	13.2338	6.51e-05
		GCAGCTG	MYF6	13.2041	4.39e-05
		TGACTCA	MEF2A	13.1842	6.51e-05
		GCAGCTG	MYF6	13.1651	4.39e-05
		GGCAGCTGC	MYOD1	13	1.97e-05
		GTGACTCAC	MEF2A	12.9571	2.36e-05
		CAGCTGT	MYOD1	12.6571	5.35e-05
		ACACAGCTGGGGC	MYOG	12.5281	2.5e-05
		AACAGATGC	PAX3	12.5263	4.22e-05
		AGGCAGCTGCGGA	MYOG	11.7959	3.76e-05
		AACAGATGC	MYOD1	10.8673	9.45e-05
Myh3-MT-En2	chr11:67036980-67037607	ATGACTCAT	MEF2A	14.5	1.22e-05
		AACAGCTGA	PAX3	13.9474	1.74e-05
		TGACTCA	MYOD1	13.2338	6.51e-05
		CCCGTGTCAAATTTGC	PAX3	12	3.37e-05
		AACAGCTGA	MYOD1	11.8171	4.91e-05
		AACAGATGC	MYOD1	10.8659	9.45e-05
Myh3-MT-En3	chr11:67062380-67063257	AGACAGCTGGTGA	MYOG	14.3371	7.8e-06
		GCTCAGACAGCTGGTG	MYOD1	14.2576	1.08e-05
		GACAGCTGG	PAX3	13.6842	2.34e-05
		AGTCACCAGCTGTCTG	MYF6	11.5732	5.19e-05
		CTGTAACCC	MYOD1	11.5132	6.7e-05
		ACCAGCTGT	PAX3	11.5132	7.37e-05
Myh3-MT-En4	chr11:67074767-67075468	GGGGAGCACCTGGCCT	MYF6	11.8293	4.33e-05
		AGCATGAAGTCA	PAX3	11.6184	5.39e-05
		GGAGGCCAGGTGCTCC	MYF6	11.3537	6.04e-05
		AGGGGACAGATG	MYOD1	11.2576	7.02e-05
		GCCAGGTGC	MYOD1	11.2195	7.73e-05
		AGTATATTATTAGC	MEF2A	9.84416	9.71e-05
		AGTATATTATTAGCTG	MEF2A	7.96667	6.1e-05
		CAGCTAATAATATACTA	MEF2A	7.12088	6.93e-05
Myh3-MT-En5	chr11:67105697-67106352	GCTGTTTTTAGC	MEF2D	15.7411	2.28e-06
		TGGCAGCTGGTGA	MYOG	15.4944	3.28e-06
		GAAGAAATGAAA	MEF2A	14.3947	6.37e-06
		AACAGCTGA	PAX3	13.9474	1.74e-05
		TTTTCATTTCTT	MEF2C	13.7237	1.46e-05
		CCACTGGCAGCTGGTG	MYOD1	13.6515	1.62e-05
		GCAGCTG	MYF6	13.2041	4.39e-05
		GGCAGCTGG	MYOD1	12.7561	2.53e-05
		CTGCTAAAAACAGCT	MEF2C	12.6271	2.49e-05
		AACAGCTGA	MYOD1	11.8171	4.91e-05
		AAACAGCTGAGGC	MYOG	11.3708	4.66e-05
		ACCAGCTGC	MYOD1	10.9146	8.77e-05
		CAGCTGTTTTTAGC	MEF2A	10.8182	5.96e-05
		AGCTGTTTTTAG	MEF2A	9.18182	6.08e-05
		CAGCTGTTTTTAGCAG	MEF2A	6.51111	9.64e-05
		CTGCTAAAAACAGCTGA	MEF2A	6.36264	8.94e-05
		TGCTAAAAACAGC	MEF2C	5.13636	6.66e-05
Myh3-MT-En6	chr11:67106857-67107367	GGGGAGCACCTGGCCT	MYF6	11.8293	4.33e-05
		AGCATGAAGTCA	PAX3	11.6184	5.39e-05
		GGAGGCCAGGTGCTCC	MYF6	11.3537	6.04e-05
		AGGGGACAGATG	MYOD1	11.2576	7.02e-05
		GCCAGGTGC	MYOD1	11.2195	7.73e-05
		AGTATATTATTAGC	MEF2A	9.84416	9.71e-05
		AGTATATTATTAGCTG	MEF2A	7.96667	6.1e-05
		CAGCTAATAATATACTA	MEF2A	7.12088	6.93e-05

## Sheet: Mymk
Enhancer	Genomic coordinates	Motif	TF	Score	P-value
Mymk-MB-En1	chr2:27077545-27078416	CTGTCACCC	MYOD1	14.6842	6.03e-06
		TGACTCA	MYOD1	13.2338	6.51e-05
		TGACTCA	MEF2A	13.1842	6.51e-05
		GGCATAGCTAATGCAG	PAX3	10.2254	9.16e-05
		GTCAGCTCTCACT	MYOD1	4.23219	1.19e-05
		GAGAGCTGACC	Myog	3.51912	2.55e-05
Mymk-MT-En1	chr2:27176311-27176971	AAGGAACAGTTGTTTC	MYF6	14.439	4.25e-06
		GCAGCTG	MYF6	13.2041	4.39e-05
		TGCCAGCTGCCGG	MYOG	13.1011	1.74e-05
		GCAGGTG	MYF6	12.8367	8.78e-05
		GGCAGCTGG	MYOD1	12.7561	2.53e-05
		CAGCTGC	MYOD1	12.5714	9.74e-05
		ATCTAAAAATATGAAC	MEF2A	11.7463	4.62e-05
		GGCAGCTGG	PAX3	11.6447	7.04e-05
		GCCAGCTGC	MYOD1	11.6829	5.41e-05
		GGGAAACAACTGTTCC	MYF6	11.1829	6.78e-05
		ATCTAAAAATATGAA	MEF2A	10.746	6.44e-05
Mymk-MT-En2	chr2:27108249-27109445	CAGATGACAGCTGCCA	MYOD1	14.2879	1.05e-05
		GACAGCTGC	PAX3	14.2763	1.34e-05
		GACAGCTGC	MYOD1	14.1098	2.72e-06
		TGGCACCTGCAGG	MYOG	13.9694	9.73e-06
		CTGTCACTT	MYOD1	13.3816	1.74e-05
		AGATGACAGCTGCCAG	MYF6	13.2439	1.4e-05
		GCAGCTG	MYF6	13.2041	4.39e-05
		AGACAGCAGGTGC	MYOG	12.2653	2.84e-05
		CAGCAGCAGCAGC	MYOG	12.1939	2.97e-05
		AGCAGGTGC	MYOD1	11.7683	5.18e-05
		GCTGTATTTATG	MEF2D	11.4643	5.06e-05
		TGCCATATTTAGCT	MEF2A	10.8806	6.98e-05
		TGACAGCTGCCAG	MYOG	10.4607	7.42e-05
		GCCCAGCTGTAGG	MYOG	10.2551	8.26e-05
Mymk-MT-En3	chr2:27084995-27085883	ACGGGAGCAGCTGCAC	MYOD1	17.5303	3.33e-07
		AGCAGCTGC	PAX3	13.3947	2.61e-05
		GAGCAGCTGCACC	MYOG	13.2135	1.64e-05
		GCAGCTG	MYF6	13.2041	4.39e-05
		GAGCAGCTGCACC	MYOG	13.2041	1.64e-05
		GCAGCTG	MYF6	13.1651	4.39e-05
		AGCAGCTGC	MYOD1	12.2317	3.91e-05
		GTGCAGCTGCTCC	MYOG	10.4694	7.39e-05
Mymk-MT-En4	chr2:27075319-27076150	TGCCAGCTGCTGT	MYOG	15.9551	2.13e-06
		TCAGGACAGCTGTCTG	MYF6	14.8415	2.65e-06
		TGCCACCTGCTGG	MYOG	13.8876	1.05e-05
		GACAGACAGCTGTCCT	MYF6	13.7805	8.48e-06
		GACAGCTGT	PAX3	13.75	2.07e-05
		GCAGCTG	MYF6	13.2041	4.39e-05
		TCAGGACAGCTG	MYOD1	13.197	2.43e-05
		AGCAGCTGG	MYOD1	11.9878	4.51e-05
		GCCAGCTGC	MYOD1	11.6829	5.41e-05
		AGCAGGTGG	MYOD1	11.5244	6.01e-05
		GTCCAGCAGGTGGCAT	MYF6	11.1951	6.73e-05
		CCAAAGCTGTTGC	MYOG	11.1633	5.26e-05
		ATACAGCAGCTGGCAC	MYF6	10.7683	8.92e-05
		TGCCAGCAGAAGC	MYOG	10.0306	9.19e-05
Mymk-MT-En5	chr2:27060849-27061755	GTGACTCAG	MEF2A	14.9342	7.34e-06
		TGACAGCTGGGCC	MYOG	14.236	8.19e-06
		GACAGCTGG	MYOD1	13.8659	5.43e-06
		GACAGCTGG	PAX3	13.6842	2.34e-05
		GTGACTCAG	MEF2A	13.4714	2.03e-05
		TGACTCA	MYOD1	13.2338	6.51e-05
		GCAGCTG	MYF6	13.2041	4.39e-05
		GGCAGCTGG	MYOD1	12.7561	2.53e-05
		ACTTATTTATAT	MEF2A	9.38384	5.64e-05
Mymk-MT-En6	chr2:27035998-27036557	AGTGGACAGGTGTTTC	MYF6	13.5976	1.01e-05
		AACAGGTGC	MYOD1	12.878	2.3e-05
		AACCACA	MEF2A	12.4868	6.51e-05
		TCGGAACAGGTG	MYOD1	12.3636	4.06e-05
		CAGAAACACCTGTCCA	MYF6	11.2195	6.62e-05
		AACAGATGA	PAX3	11.0395	8.79e-05
