# Supplementary material for: Exploring high-resolution chromatin interaction changes and functional enhancers of myogenic marker genes during myogenic differentiation
Source: J Biol Chem. 2022 Jul 2;298(8):102149. doi: 10.1016/j.jbc.2022.102149 (PMC9352921; doi:10.1016/j.jbc.2022.102149)
Supplement: Supplementary Figure S13 [file mmc13.xlsx]

## Sheet: Table S13
Supplementary Table 13. The conserved element analysis of putative active enhancers
Enhancer	Conserved Elements	Number
Myod1-MT-En1	Yes	14
Myod1-MT-En2	Yes	10
Myod1-MT-En3	Yes	7
Myod1-MT-En4	Yes	4
Myod1-MT-En5	Yes	13
Myod1-MT-En6	Yes	5
Myod1-MT-En7	Yes	7
Myod1-MT-En8	Yes	1
Myod1-MB-En1	Yes	8
Myod1-MB-En2	Yes	28
Myod1-MB-En3	Yes	9
Myod1-MB-En4	Yes	18
Myod1-MB-En5	Yes	4
Myod1-MB-En6	Yes	12
Myod1-MB-En7	Yes	2
Myog-MT-En1	Yes	6
Myog-MT-En2	No	0
Myog-MT-En3	Yes	5
Myog-MT-En4	Yes	6
Myog-MT-En5	Yes	7
Myog-MT-En6	Yes	4
Myog-MT-En7	Yes	1
Myog-MB-En1	Yes	7
Mef2a-MT-En1	Yes	1
Mef2a-MT-En2	Yes	10
Mef2a-MT-En3	Yes	3
Mef2a-MT-En4	Yes	2
Mef2a-MT-En5	Yes	10
Mef2a-MT-En6	Yes	9
Mef2a-MT-En7	Yes	9
Mef2a-MT-En8	Yes	8
Mef2a-MB-En1	Yes	2
Mef2a-MB-En2	Yes	8
Mef2a-MB-En3	Yes	2
Mef2a-MB-En4	Yes	4
Mef2a-MB-En5	Yes	15
Mef2a-MB-En6	Yes	9
Mef2a-MB-En7	Yes	11
Mef2a-MB-En8	Yes	1
Mef2a-MB-En9	Yes	1
Mef2a-MB-En10	Yes	8
Mef2b-MT-En1	No	0
Mef2b-MT-En2	Yes	22
Mef2d-MT-En1	Yes	11
Mef2d-MT-En2	Yes	13
Mef2d-MT-En3	Yes	4
Mef2d-MB-En1	Yes	11
Mef2d-MB-En2	Yes	13
Myh2-MT-En1	Yes	4
Myh2-MB-En1	No	0
Myh3-MT-En1	No	0
Myh3-MT-En2	No	0
Myh3-MT-En3	Yes	5
Myh3-MT-En4	Yes	5
Myh3-MT-En5	Yes	10
Myh3-MT-En6	Yes	4
Myh3-MB-En1	No	0
Myh3-MB-En2	Yes	2
Myh3-MB-En3	Yes	6
Mymk-MT-En1	No	0
Mymk-MT-En2	Yes	5
Mymk-MT-En3	Yes	10
Mymk-MT-En4	Yes	4
Mymk-MT-En5	Yes	2
Mymk-MT-En6	No	0
Mymk-MB-En1	Yes	4
