# Supplementary material for: Exploring high-resolution chromatin interaction changes and functional enhancers of myogenic marker genes during myogenic differentiation
Source: J Biol Chem. 2022 Jul 2;298(8):102149. doi: 10.1016/j.jbc.2022.102149 (PMC9352921; doi:10.1016/j.jbc.2022.102149)
Supplement: Supplementary Figure S14 [file mmc14.xlsx]

## Sheet: Table S14
Supplementary Table 14. Functional enrichment analysis of downregulated DEGs in dCas9-KRAB-En5 cells
GroupID	Category	Term	Description	LogP	Log(q-value)	InTerm_InList	Genes	Symbols
1_Summary	GO Cellular Components	GO:0043292	contractile fiber	-36.657	-32.3038	78/236	11459,11464,11472,11474,11475,11733,11937,12292,12372,12373,12391,12632,12955,13008,13009,13346,14200,15464,15507,16480,17390,17879,17883,17896,17901,17906,17927,17930,17996,18175,19309,20167,21393,21916,21924,21952,21953,21955,21956,21957,22003,22004,22138,24131,26549,30794,30948,53318,54132,56541,56642,57339,59006,59091,65256,66106,67268,67399,67938,68016,68760,68802,68810,68828,72330,93677,107…	Acta1,Actc1,Actn2,Actn3,Acta2,Ank1,Atp2a1,Cacna1s,Casq1,Casq2,Cav3,Cfl2,Cryab,Csrp2,Csrp3,Des,Fhl2,Hrc,Hspb1,Jup,Mmp2,Myh1,Myh3,Myl4,Myl1,Myl2,Myod1,Myom2,Neb,Nrap,Pygm,Rtn2,Tcap,Tmod1,Tnnc1,Tnni1,Tnni2,Tnnt1,Tnnt2,Tnnt3,Tpm1,Tpm2,Ttn,Ldb3,Itgb1bp2,Pdlim4,Bin1,Pdlim3,Pdlim1,Habp4,Ankrd2,Jph1,Myoz2,Jph2,Asb2,Smpx,Myl12a,Pdlim7,Myl12b,Cavin4,Synpo2l,Mypn,Nexn,Sync,Klhl40,Lmod2,Ankrd1,Npnt,Synpo2,Ab…
1_Member	GO Cellular Components	GO:0043292	contractile fiber	-36.657	-32.3038	78/236	11459,11464,11472,11474,11475,11733,11937,12292,12372,12373,12391,12632,12955,13008,13009,13346,14200,15464,15507,16480,17390,17879,17883,17896,17901,17906,17927,17930,17996,18175,19309,20167,21393,21916,21924,21952,21953,21955,21956,21957,22003,22004,22138,24131,26549,30794,30948,53318,54132,56541,56642,57339,59006,59091,65256,66106,67268,67399,67938,68016,68760,68802,68810,68828,72330,93677,107…	Acta1,Actc1,Actn2,Actn3,Acta2,Ank1,Atp2a1,Cacna1s,Casq1,Casq2,Cav3,Cfl2,Cryab,Csrp2,Csrp3,Des,Fhl2,Hrc,Hspb1,Jup,Mmp2,Myh1,Myh3,Myl4,Myl1,Myl2,Myod1,Myom2,Neb,Nrap,Pygm,Rtn2,Tcap,Tmod1,Tnnc1,Tnni1,Tnni2,Tnnt1,Tnnt2,Tnnt3,Tpm1,Tpm2,Ttn,Ldb3,Itgb1bp2,Pdlim4,Bin1,Pdlim3,Pdlim1,Habp4,Ankrd2,Jph1,Myoz2,Jph2,Asb2,Smpx,Myl12a,Pdlim7,Myl12b,Cavin4,Synpo2l,Mypn,Nexn,Sync,Klhl40,Lmod2,Ankrd1,Npnt,Synpo2,Ab…
1_Member	GO Cellular Components	GO:0030017	sarcomere	-35.0758	-31.0457	70/198	11459,11464,11472,11474,11733,11937,12292,12372,12373,12391,12632,12955,13008,13009,13346,14200,15464,15507,16480,17390,17879,17896,17930,17996,18175,19309,20167,21393,21916,21924,21952,21953,21955,21956,21957,22003,22004,22138,24131,26549,30794,30948,53318,54132,56541,56642,57339,59006,59091,65256,66106,67268,67399,67938,68016,68760,68802,68810,68828,72330,93677,107765,118449,223513,226041,22800…	Acta1,Actc1,Actn2,Actn3,Ank1,Atp2a1,Cacna1s,Casq1,Casq2,Cav3,Cfl2,Cryab,Csrp2,Csrp3,Des,Fhl2,Hrc,Hspb1,Jup,Mmp2,Myh1,Myl4,Myom2,Neb,Nrap,Pygm,Rtn2,Tcap,Tmod1,Tnnc1,Tnni1,Tnni2,Tnnt1,Tnnt2,Tnnt3,Tpm1,Tpm2,Ttn,Ldb3,Itgb1bp2,Pdlim4,Bin1,Pdlim3,Pdlim1,Habp4,Ankrd2,Jph1,Myoz2,Jph2,Asb2,Smpx,Myl12a,Pdlim7,Myl12b,Cavin4,Synpo2l,Mypn,Nexn,Sync,Klhl40,Lmod2,Ankrd1,Synpo2,Abra,Pgm5,Klhl41,Scn3b,Myom3,Lmod3…
1_Member	GO Cellular Components	GO:0030016	myofibril	-34.9218	-31.0457	74/223	11459,11464,11472,11474,11733,11937,12292,12372,12373,12391,12632,12955,13008,13009,13346,14200,15464,15507,16480,17390,17879,17896,17901,17906,17927,17930,17996,18175,19309,20167,21393,21916,21924,21952,21953,21955,21956,21957,22003,22004,22138,24131,26549,30794,30948,53318,54132,56541,56642,57339,59006,59091,65256,66106,67268,67399,67938,68016,68760,68802,68810,68828,72330,93677,107765,118449,2…	Acta1,Actc1,Actn2,Actn3,Ank1,Atp2a1,Cacna1s,Casq1,Casq2,Cav3,Cfl2,Cryab,Csrp2,Csrp3,Des,Fhl2,Hrc,Hspb1,Jup,Mmp2,Myh1,Myl4,Myl1,Myl2,Myod1,Myom2,Neb,Nrap,Pygm,Rtn2,Tcap,Tmod1,Tnnc1,Tnni1,Tnni2,Tnnt1,Tnnt2,Tnnt3,Tpm1,Tpm2,Ttn,Ldb3,Itgb1bp2,Pdlim4,Bin1,Pdlim3,Pdlim1,Habp4,Ankrd2,Jph1,Myoz2,Jph2,Asb2,Smpx,Myl12a,Pdlim7,Myl12b,Cavin4,Synpo2l,Mypn,Nexn,Sync,Klhl40,Lmod2,Ankrd1,Synpo2,Abra,Svil,Pgm5,Klh…
1_Member	GO Biological Processes	GO:0061061	muscle structure development	-31.913	-28.1618	111/524	11435,11443,11447,11459,11464,11472,11474,12159,12180,12224,12292,12372,12373,12391,12558,12632,12825,12955,13008,13009,13346,13549,13617,14199,14200,14463,16011,16334,16776,16795,17681,17877,17906,17907,17927,17928,17930,17996,18175,18507,18741,19221,20289,20471,20666,21393,21916,21924,21952,21955,21956,21957,22003,22138,22437,23794,23828,24131,26903,29857,30794,30948,30963,53318,53620,54132,544…	Chrna1,Chrnb1,Chrnd,Acta1,Actc1,Actn2,Actn3,Bmp4,Smyd1,Klf5,Cacna1s,Casq1,Casq2,Cav3,Cdh2,Cfl2,Col3a1,Cryab,Csrp2,Csrp3,Des,Dyrk1b,Ednra,Fhl1,Fhl2,Gata4,Igfbp5,Ins2,Lama5,Large1,Msc,Myf5,Myl2,Mylpf,Myod1,Myog,Myom2,Neb,Nrap,Pax5,Pitx2,Ptgfrn,Scx,Six1,Sox11,Tcap,Tmod1,Tnnc1,Tnni1,Tnnt1,Tnnt2,Tnnt3,Tpm1,Ttn,Xirp1,Adamts5,Bves,Ldb3,Dysf,Mapk12,Pdlim4,Bin1,Hacd1,Pdlim3,Vamp5,Pdlim1,Ramp2,Heyl,Nupr1,S…
1_Member	GO Biological Processes	GO:0055001	muscle cell development	-25.1144	-21.4601	57/185	11443,11459,11464,11472,11474,12292,12372,12373,12391,12632,13008,13009,13617,14200,14463,17906,17927,17928,17930,17996,18175,18741,20471,21393,21916,21955,21956,21957,22003,22138,22437,23828,24131,26903,30948,54409,59006,64082,65256,68016,68760,68794,68802,70417,72330,93677,116904,225638,226041,228003,234214,237611,278507,319757,320502,329828,381339	Chrnb1,Acta1,Actc1,Actn2,Actn3,Cacna1s,Casq1,Casq2,Cav3,Cfl2,Csrp2,Csrp3,Ednra,Fhl2,Gata4,Myl2,Myod1,Myog,Myom2,Neb,Nrap,Pitx2,Six1,Tcap,Tmod1,Tnnt1,Tnnt2,Tnnt3,Tpm1,Ttn,Xirp1,Bves,Ldb3,Dysf,Bin1,Ramp2,Myoz2,Popdc2,Asb2,Cavin4,Synpo2l,Flnc,Mypn,Megf10,Klhl40,Lmod2,Alpk3,Alpk2,Pgm5,Klhl41,Sorbs2,Stac3,Wfikkn2,Smo,Lmod3,Myorg,Tmem182
1_Member	GO Biological Processes	GO:0051146	striated muscle cell differentiation	-24.7851	-21.21	63/228	11459,11464,11472,12159,12224,12292,12372,12373,12391,12558,12632,13008,13009,13549,14200,14463,16011,16334,17906,17927,17928,17930,17996,18175,18741,19221,20471,21393,21916,21955,21956,21957,22003,22138,22437,23794,23828,24131,26903,30963,59006,64082,65256,66139,68016,68760,68794,68802,72330,78977,93677,116904,225638,226041,228003,234214,235130,237611,319757,320502,329828,381339,653016	Acta1,Actc1,Actn2,Bmp4,Klf5,Cacna1s,Casq1,Casq2,Cav3,Cdh2,Cfl2,Csrp2,Csrp3,Dyrk1b,Fhl2,Gata4,Igfbp5,Ins2,Myl2,Myod1,Myog,Myom2,Neb,Nrap,Pitx2,Ptgfrn,Six1,Tcap,Tmod1,Tnnt1,Tnnt2,Tnnt3,Tpm1,Ttn,Xirp1,Adamts5,Bves,Ldb3,Dysf,Hacd1,Myoz2,Popdc2,Asb2,Mymk,Cavin4,Synpo2l,Flnc,Mypn,Klhl40,Popdc3,Lmod2,Alpk3,Alpk2,Pgm5,Klhl41,Sorbs2,Adamts15,Stac3,Smo,Lmod3,Myorg,Tmem182,Mymx
1_Member	GO Cellular Components	GO:0031674	I band	-23.8309	-20.3228	49/144	11464,11472,11474,11733,11937,12292,12372,12373,12391,12632,12955,13008,13009,13346,14200,15464,15507,16480,17996,18175,19309,20167,21393,22138,24131,26549,30794,30948,53318,54132,56642,57339,59006,59091,65256,67268,67399,67938,68016,68760,68802,68810,68828,72330,107765,118449,226041,235281,380698	Actc1,Actn2,Actn3,Ank1,Atp2a1,Cacna1s,Casq1,Casq2,Cav3,Cfl2,Cryab,Csrp2,Csrp3,Des,Fhl2,Hrc,Hspb1,Jup,Neb,Nrap,Pygm,Rtn2,Tcap,Ttn,Ldb3,Itgb1bp2,Pdlim4,Bin1,Pdlim3,Pdlim1,Ankrd2,Jph1,Myoz2,Jph2,Asb2,Myl12a,Pdlim7,Myl12b,Cavin4,Synpo2l,Mypn,Nexn,Sync,Klhl40,Ankrd1,Synpo2,Pgm5,Scn3b,Obscn
1_Member	GO Biological Processes	GO:0042692	muscle cell differentiation	-23.6154	-20.1653	72/306	11443,11459,11464,11472,11474,12159,12224,12292,12372,12373,12391,12558,12632,13008,13009,13549,13617,14200,14463,16011,16334,17906,17927,17928,17930,17996,18175,18741,19221,20471,21393,21916,21955,21956,21957,22003,22138,22437,23794,23828,24131,26903,30948,30963,54409,59006,64082,65256,66139,66993,68016,68760,68794,68802,70417,72330,78977,93677,114249,116904,225638,226041,228003,234214,235130,23…	Chrnb1,Acta1,Actc1,Actn2,Actn3,Bmp4,Klf5,Cacna1s,Casq1,Casq2,Cav3,Cdh2,Cfl2,Csrp2,Csrp3,Dyrk1b,Ednra,Fhl2,Gata4,Igfbp5,Ins2,Myl2,Myod1,Myog,Myom2,Neb,Nrap,Pitx2,Ptgfrn,Six1,Tcap,Tmod1,Tnnt1,Tnnt2,Tnnt3,Tpm1,Ttn,Xirp1,Adamts5,Bves,Ldb3,Dysf,Bin1,Hacd1,Ramp2,Myoz2,Popdc2,Asb2,Mymk,Smarcd3,Cavin4,Synpo2l,Flnc,Mypn,Megf10,Klhl40,Popdc3,Lmod2,Npnt,Alpk3,Alpk2,Pgm5,Klhl41,Sorbs2,Adamts15,Stac3,Wfikkn2,…
1_Member	GO Cellular Components	GO:0030018	Z disc	-20.2878	-17.0137	43/131	11472,11474,11733,12372,12373,12391,12632,12955,13008,13009,13346,14200,15464,15507,16480,17996,18175,19309,20167,21393,22138,24131,26549,30794,30948,53318,54132,57339,59006,59091,65256,67268,67399,67938,68016,68760,68802,68810,68828,118449,226041,235281,380698	Actn2,Actn3,Ank1,Casq1,Casq2,Cav3,Cfl2,Cryab,Csrp2,Csrp3,Des,Fhl2,Hrc,Hspb1,Jup,Neb,Nrap,Pygm,Rtn2,Tcap,Ttn,Ldb3,Itgb1bp2,Pdlim4,Bin1,Pdlim3,Pdlim1,Jph1,Myoz2,Jph2,Asb2,Myl12a,Pdlim7,Myl12b,Cavin4,Synpo2l,Mypn,Nexn,Sync,Synpo2,Pgm5,Scn3b,Obscn
1_Member	GO Biological Processes	GO:0030239	myofibril assembly	-19.7704	-16.5933	30/63	11459,11464,11472,12372,12373,12632,13008,13009,17906,17930,17996,18175,21393,21916,21955,21956,21957,22003,22138,22437,24131,59006,68016,68760,68794,68802,93677,226041,228003,320502	Acta1,Actc1,Actn2,Casq1,Casq2,Cfl2,Csrp2,Csrp3,Myl2,Myom2,Neb,Nrap,Tcap,Tmod1,Tnnt1,Tnnt2,Tnnt3,Tpm1,Ttn,Xirp1,Ldb3,Myoz2,Cavin4,Synpo2l,Flnc,Mypn,Lmod2,Pgm5,Klhl41,Lmod3
1_Member	GO Biological Processes	GO:0055002	striated muscle cell development	-19.7704	-16.5933	30/63	11459,11464,11472,12372,12373,12632,13008,13009,17906,17930,17996,18175,21393,21916,21955,21956,21957,22003,22138,22437,24131,59006,68016,68760,68794,68802,93677,226041,228003,320502	Acta1,Actc1,Actn2,Casq1,Casq2,Cfl2,Csrp2,Csrp3,Myl2,Myom2,Neb,Nrap,Tcap,Tmod1,Tnnt1,Tnnt2,Tnnt3,Tpm1,Ttn,Xirp1,Ldb3,Myoz2,Cavin4,Synpo2l,Flnc,Mypn,Lmod2,Pgm5,Klhl41,Lmod3
1_Member	GO Biological Processes	GO:0031032	actomyosin structure organization	-17.5047	-14.5132	37/113	11459,11464,11472,12372,12373,12632,13008,13009,13824,16456,17906,17930,17996,18175,20779,21393,21872,21916,21955,21956,21957,22003,22138,22437,24131,54132,59006,68016,68760,68794,68802,71994,93677,226041,228003,269233,320502	Acta1,Actc1,Actn2,Casq1,Casq2,Cfl2,Csrp2,Csrp3,Epb41l4a,F11r,Myl2,Myom2,Neb,Nrap,Src,Tcap,Tjp1,Tmod1,Tnnt1,Tnnt2,Tnnt3,Tpm1,Ttn,Xirp1,Ldb3,Pdlim1,Myoz2,Cavin4,Synpo2l,Flnc,Mypn,Cnn3,Lmod2,Pgm5,Klhl41,Fam171a1,Lmod3
1_Member	GO Biological Processes	GO:0045214	sarcomere organization	-15.8012	-12.8793	22/42	11472,12372,12373,12632,13008,13009,17930,17996,21393,21955,21956,21957,22003,22138,22437,24131,59006,68760,68794,68802,93677,228003	Actn2,Casq1,Casq2,Cfl2,Csrp2,Csrp3,Myom2,Neb,Tcap,Tnnt1,Tnnt2,Tnnt3,Tpm1,Ttn,Xirp1,Ldb3,Myoz2,Synpo2l,Flnc,Mypn,Lmod2,Klhl41
1_Member	GO Biological Processes	GO:0010927	cellular component assembly involved in morphogenesis	-13.5826	-10.7346	32/110	11459,11464,11472,12372,12373,12632,13008,13009,14733,17906,17930,17996,18175,21393,21916,21955,21956,21957,22003,22138,22437,24131,59006,68016,68760,68794,68802,93677,226041,228003,232664,320502	Acta1,Actc1,Actn2,Casq1,Casq2,Cfl2,Csrp2,Csrp3,Gpc1,Myl2,Myom2,Neb,Nrap,Tcap,Tmod1,Tnnt1,Tnnt2,Tnnt3,Tpm1,Ttn,Xirp1,Ldb3,Myoz2,Cavin4,Synpo2l,Flnc,Mypn,Lmod2,Pgm5,Klhl41,Ccdc136,Lmod3
1_Member	GO Biological Processes	GO:0055013	cardiac muscle cell development	-8.35124	-5.73838	20/72	11464,11472,12391,13009,14200,14463,17906,17996,18175,18741,21393,22138,22437,23828,64082,65256,68016,116904,225638,234214	Actc1,Actn2,Cav3,Csrp3,Fhl2,Gata4,Myl2,Neb,Nrap,Pitx2,Tcap,Ttn,Xirp1,Bves,Popdc2,Asb2,Cavin4,Alpk3,Alpk2,Sorbs2
1_Member	GO Biological Processes	GO:0055006	cardiac cell development	-7.69788	-5.12999	20/78	11464,11472,12391,13009,14200,14463,17906,17996,18175,18741,21393,22138,22437,23828,64082,65256,68016,116904,225638,234214	Actc1,Actn2,Cav3,Csrp3,Fhl2,Gata4,Myl2,Neb,Nrap,Pitx2,Tcap,Ttn,Xirp1,Bves,Popdc2,Asb2,Cavin4,Alpk3,Alpk2,Sorbs2
1_Member	GO Biological Processes	GO:0048738	cardiac muscle tissue development	-7.52525	-4.97137	34/200	11464,11472,12159,12391,13009,13617,14082,14200,14463,14613,15530,17168,17906,17927,17996,18175,18741,21393,21924,21952,21956,22003,22138,22437,23828,24053,64082,65256,68016,77446,107765,116904,225638,234214	Actc1,Actn2,Bmp4,Cav3,Csrp3,Ednra,Fadd,Fhl2,Gata4,Gja5,Hspg2,Nprl3,Myl2,Myod1,Neb,Nrap,Pitx2,Tcap,Tnnc1,Tnni1,Tnnt2,Tpm1,Ttn,Xirp1,Bves,Sgcg,Popdc2,Asb2,Cavin4,Heg1,Ankrd1,Alpk3,Alpk2,Sorbs2
1_Member	GO Biological Processes	GO:0055007	cardiac muscle cell differentiation	-6.4727	-4.07372	22/108	11464,11472,12159,12391,13009,14200,14463,17906,17927,17996,18175,18741,21393,22138,22437,23828,64082,65256,68016,116904,225638,234214	Actc1,Actn2,Bmp4,Cav3,Csrp3,Fhl2,Gata4,Myl2,Myod1,Neb,Nrap,Pitx2,Tcap,Ttn,Xirp1,Bves,Popdc2,Asb2,Cavin4,Alpk3,Alpk2,Sorbs2
1_Member	GO Biological Processes	GO:0140694	non-membrane-bounded organelle assembly	-5.51167	-3.22664	40/308	11459,11464,11472,12372,12373,12632,12696,13008,13009,13169,17906,17930,17996,18175,21393,21916,21955,21956,21957,22003,22138,22437,22596,24131,50529,59006,65256,66211,68016,68760,68794,68802,73738,78906,93677,226041,228003,320394,320502,432995	Acta1,Actc1,Actn2,Casq1,Casq2,Cfl2,Cirbp,Csrp2,Csrp3,Dbnl,Myl2,Myom2,Neb,Nrap,Tcap,Tmod1,Tnnt1,Tnnt2,Tnnt3,Tpm1,Ttn,Xirp1,Xrcc5,Ldb3,Mrps7,Myoz2,Asb2,Rpl3l,Cavin4,Synpo2l,Flnc,Mypn,Haus7,Misp,Lmod2,Pgm5,Klhl41,Cenpt,Lmod3,Smim22
1_Member	GO Biological Processes	GO:0035051	cardiocyte differentiation	-5.46056	-3.19013	24/142	11464,11472,12159,12391,13009,13617,14200,14463,17906,17927,17996,18175,18741,21393,22138,22329,22437,23828,64082,65256,68016,116904,225638,234214	Actc1,Actn2,Bmp4,Cav3,Csrp3,Ednra,Fhl2,Gata4,Myl2,Myod1,Neb,Nrap,Pitx2,Tcap,Ttn,Vcam1,Xirp1,Bves,Popdc2,Asb2,Cavin4,Alpk3,Alpk2,Sorbs2
1_Member	GO Biological Processes	GO:0055003	cardiac myofibril assembly	-5.39671	-3.1404	8/18	11464,13009,17906,17996,18175,21393,22138,68016	Actc1,Csrp3,Myl2,Neb,Nrap,Tcap,Ttn,Cavin4
2_Summary	GO Biological Processes	GO:0030029	actin filament-based process	-20.82	-17.421	100/592	11459,11464,11472,11474,11567,12293,12372,12373,12391,12632,12808,12927,13008,13009,13043,13169,13731,13800,13824,14086,14163,14388,14613,14726,16456,17118,17885,17906,17930,17974,17996,18175,18186,19240,20292,20410,20779,21393,21872,21916,21955,21956,21957,22003,22004,22138,22240,22437,23969,24131,29816,29856,30794,50884,53318,54132,56320,56332,57342,59006,65256,66898,67399,68016,68760,68794,688…	Acta1,Actc1,Actn2,Actn3,Avil,Cacna2d1,Casq1,Casq2,Cav3,Cfl2,Cobl,Bcar1,Csrp2,Csrp3,Cttn,Dbnl,Emp2,Enah,Epb41l4a,Fscn1,Fgd1,Gab1,Gja5,Pdpn,F11r,Marcks,Myh8,Myl2,Myom2,Nck2,Neb,Nrap,Nrp1,Tmsb10,Ccl11,Sorbs3,Src,Tcap,Tjp1,Tmod1,Tnnt1,Tnnt2,Tnnt3,Tpm1,Tpm2,Ttn,Dpysl3,Xirp1,Pacsin1,Ldb3,Hip1r,Smtn,Pdlim4,Nckap1,Pdlim3,Pdlim1,Dbn1,Amotl2,Parva,Myoz2,Asb2,Baiap2l1,Pdlim7,Cavin4,Synpo2l,Flnc,Mypn,Rhobtb1…
2_Member	GO Biological Processes	GO:0030029	actin filament-based process	-20.82	-17.421	100/592	11459,11464,11472,11474,11567,12293,12372,12373,12391,12632,12808,12927,13008,13009,13043,13169,13731,13800,13824,14086,14163,14388,14613,14726,16456,17118,17885,17906,17930,17974,17996,18175,18186,19240,20292,20410,20779,21393,21872,21916,21955,21956,21957,22003,22004,22138,22240,22437,23969,24131,29816,29856,30794,50884,53318,54132,56320,56332,57342,59006,65256,66898,67399,68016,68760,68794,688…	Acta1,Actc1,Actn2,Actn3,Avil,Cacna2d1,Casq1,Casq2,Cav3,Cfl2,Cobl,Bcar1,Csrp2,Csrp3,Cttn,Dbnl,Emp2,Enah,Epb41l4a,Fscn1,Fgd1,Gab1,Gja5,Pdpn,F11r,Marcks,Myh8,Myl2,Myom2,Nck2,Neb,Nrap,Nrp1,Tmsb10,Ccl11,Sorbs3,Src,Tcap,Tjp1,Tmod1,Tnnt1,Tnnt2,Tnnt3,Tpm1,Tpm2,Ttn,Dpysl3,Xirp1,Pacsin1,Ldb3,Hip1r,Smtn,Pdlim4,Nckap1,Pdlim3,Pdlim1,Dbn1,Amotl2,Parva,Myoz2,Asb2,Baiap2l1,Pdlim7,Cavin4,Synpo2l,Flnc,Mypn,Rhobtb1…
2_Member	GO Biological Processes	GO:0030036	actin cytoskeleton organization	-19.6535	-16.5044	92/536	11459,11464,11472,11474,11567,12372,12373,12391,12632,12808,12927,13008,13009,13043,13169,13731,13800,13824,14086,14163,14388,16456,17118,17906,17930,17974,17996,18175,18186,19240,20292,20410,20779,21393,21872,21916,21955,21956,21957,22003,22004,22138,22240,22437,23969,24131,29816,29856,30794,50884,53318,54132,56320,56332,57342,59006,65256,66898,67399,68016,68760,68794,68802,69288,69538,69581,714…	Acta1,Actc1,Actn2,Actn3,Avil,Casq1,Casq2,Cav3,Cfl2,Cobl,Bcar1,Csrp2,Csrp3,Cttn,Dbnl,Emp2,Enah,Epb41l4a,Fscn1,Fgd1,Gab1,F11r,Marcks,Myl2,Myom2,Nck2,Neb,Nrap,Nrp1,Tmsb10,Ccl11,Sorbs3,Src,Tcap,Tjp1,Tmod1,Tnnt1,Tnnt2,Tnnt3,Tpm1,Tpm2,Ttn,Dpysl3,Xirp1,Pacsin1,Ldb3,Hip1r,Smtn,Pdlim4,Nckap1,Pdlim3,Pdlim1,Dbn1,Amotl2,Parva,Myoz2,Asb2,Baiap2l1,Pdlim7,Cavin4,Synpo2l,Flnc,Mypn,Rhobtb1,Antxr1,Rhou,Ptk7,Syde1,…
2_Member	GO Biological Processes	GO:0097435	supramolecular fiber organization	-18.2903	-15.2158	88/522	11459,11464,11472,11567,12372,12373,12391,12406,12632,12808,12825,12831,12842,12843,12927,13008,13009,13043,13346,13731,13800,14042,14086,14230,16660,16949,16998,17118,17385,17762,17906,17930,17974,17996,18175,18214,20289,20292,20410,20779,21393,21916,21955,21956,21957,22003,22004,22138,22240,22437,23876,23969,24131,29816,50530,53318,54132,56320,56429,56471,59006,66180,66898,67971,68016,68760,687…	Acta1,Actc1,Actn2,Avil,Casq1,Casq2,Cav3,Serpinh1,Cfl2,Cobl,Col3a1,Col5a1,Col1a1,Col1a2,Bcar1,Csrp2,Csrp3,Cttn,Des,Emp2,Enah,Ext1,Fscn1,Fkbp10,Krt31,Loxl1,Ltbp3,Marcks,Mmp11,Mapt,Myl2,Myom2,Nck2,Neb,Nrap,Ddr2,Scx,Ccl11,Sorbs3,Src,Tcap,Tmod1,Tnnt1,Tnnt2,Tnnt3,Tpm1,Tpm2,Ttn,Dpysl3,Xirp1,Fbln5,Pacsin1,Ldb3,Hip1r,Mfap5,Pdlim3,Pdlim1,Dbn1,Dpt,Stmn4,Myoz2,P3h4,Baiap2l1,Tppp3,Cavin4,Synpo2l,Flnc,Mypn,Rho…
2_Member	GO Cellular Components	GO:0015629	actin cytoskeleton	-17.7441	-14.6919	85/503	11459,11464,11472,11474,11475,11567,12558,12632,12808,12927,12955,13043,13169,13800,14086,14469,15162,16480,17118,17756,17879,17883,17885,17896,17901,17906,17907,17996,18214,20779,21916,21924,21952,21953,21955,21956,21957,22003,22004,22138,22240,22329,22403,22437,23805,24131,26362,29818,29856,30794,50884,53318,54132,56320,57342,59006,66898,67268,67399,67938,68760,68794,68810,70598,71994,76566,789…	Acta1,Actc1,Actn2,Actn3,Acta2,Avil,Cdh2,Cfl2,Cobl,Bcar1,Cryab,Cttn,Dbnl,Enah,Fscn1,Gbp2,Hck,Jup,Marcks,Map2,Myh1,Myh3,Myh8,Myl4,Myl1,Myl2,Mylpf,Neb,Ddr2,Src,Tmod1,Tnnc1,Tnni1,Tnni2,Tnnt1,Tnnt2,Tnnt3,Tpm1,Tpm2,Ttn,Dpysl3,Vcam1,Ccn5,Xirp1,Apc2,Ldb3,Axl,Hspb7,Smtn,Pdlim4,Nckap1,Pdlim3,Pdlim1,Dbn1,Parva,Myoz2,Baiap2l1,Myl12a,Pdlim7,Myl12b,Synpo2l,Flnc,Nexn,Filip1,Cnn3,Rflnb,Misp,Gas2l1,Jam3,Lmod2,Aif…
2_Member	GO Molecular Functions	GO:0003779	actin binding	-16.7674	-13.7944	77/444	11472,11474,11567,11749,11752,12632,12808,13009,13043,13169,13800,14086,14469,17118,17755,17756,17879,17883,17885,17896,17906,17930,17996,18175,19240,20649,21916,21924,21952,21953,21956,21957,21961,22003,22004,22138,22437,24131,29816,29856,30794,30948,53318,54132,56320,57342,59006,66898,67252,67399,68760,68794,68802,68810,69538,71994,78906,78926,93677,108897,109624,118449,171580,208076,216961,217…	Actn2,Actn3,Avil,Anxa6,Anxa8,Cfl2,Cobl,Csrp3,Cttn,Dbnl,Enah,Fscn1,Gbp2,Marcks,Map1b,Map2,Myh1,Myh3,Myh8,Myl4,Myl2,Myom2,Neb,Nrap,Tmsb10,Sntb1,Tmod1,Tnnc1,Tnni1,Tnni2,Tnnt2,Tnnt3,Tns1,Tpm1,Tpm2,Ttn,Xirp1,Ldb3,Hip1r,Smtn,Pdlim4,Bin1,Pdlim3,Pdlim1,Dbn1,Parva,Myoz2,Baiap2l1,Cap2,Pdlim7,Synpo2l,Flnc,Mypn,Nexn,Antxr1,Cnn3,Misp,Gas2l1,Lmod2,Aif1l,Cald1,Synpo2,Mical1,Pknox2,Coro6,Samd14,Abra,Svil,Ablim1,…
2_Member	GO Biological Processes	GO:0007015	actin filament organization	-9.6182	-6.93045	45/267	11459,11464,11567,12391,12632,12808,12927,13043,13731,13800,14086,17118,17974,17996,18175,20292,20410,20779,21393,21916,21956,22003,22004,22138,22240,22437,23969,29816,53318,54132,56320,66898,69288,76566,78926,93677,108897,109624,171580,216961,217125,225115,234214,269233,320502	Acta1,Actc1,Avil,Cav3,Cfl2,Cobl,Bcar1,Cttn,Emp2,Enah,Fscn1,Marcks,Nck2,Neb,Nrap,Ccl11,Sorbs3,Src,Tcap,Tmod1,Tnnt2,Tpm1,Tpm2,Ttn,Dpysl3,Xirp1,Pacsin1,Hip1r,Pdlim3,Pdlim1,Dbn1,Baiap2l1,Rhobtb1,Rflnb,Gas2l1,Lmod2,Aif1l,Cald1,Mical1,Coro6,Samd14,Svil,Sorbs2,Fam171a1,Lmod3
2_Member	GO Molecular Functions	GO:0051015	actin filament binding	-9.19318	-6.53892	39/218	11472,11474,11567,11749,11752,12632,13043,13169,14086,17118,17879,17883,17885,17896,17930,17996,18175,21916,21924,22003,22004,22138,22437,29816,30948,56320,68810,69538,78906,78926,108897,208076,216961,217125,225115,226251,235431,242702,319713	Actn2,Actn3,Avil,Anxa6,Anxa8,Cfl2,Cttn,Dbnl,Fscn1,Marcks,Myh1,Myh3,Myh8,Myl4,Myom2,Neb,Nrap,Tmod1,Tnnc1,Tpm1,Tpm2,Ttn,Xirp1,Hip1r,Bin1,Dbn1,Nexn,Antxr1,Misp,Gas2l1,Aif1l,Pknox2,Coro6,Samd14,Svil,Ablim1,Coro2b,Myom3,Ablim3
3_Summary	GO Biological Processes	GO:0060537	muscle tissue development	-20.5043	-17.1511	74/360	11435,11447,11459,11464,11472,12159,12180,12224,12292,12391,12632,12825,13008,13009,13617,14082,14200,14463,14613,15530,17168,17681,17877,17906,17907,17927,17928,17996,18175,18507,18741,20289,20348,20471,20666,21393,21924,21952,21956,22003,22061,22138,22437,23828,23967,24053,26903,30953,53620,56198,56312,56504,56642,59006,64082,65256,68016,70417,72330,77446,78977,107765,116904,215031,216459,22511…	Chrna1,Chrnd,Acta1,Actc1,Actn2,Bmp4,Smyd1,Klf5,Cacna1s,Cav3,Cfl2,Col3a1,Csrp2,Csrp3,Ednra,Fadd,Fhl2,Gata4,Gja5,Hspg2,Nprl3,Msc,Myf5,Myl2,Mylpf,Myod1,Myog,Neb,Nrap,Pax5,Pitx2,Scx,Sema3c,Six1,Sox11,Tcap,Tnnc1,Tnni1,Tnnt2,Tpm1,Trp63,Ttn,Xirp1,Bves,Osr1,Sgcg,Dysf,Schip1,Vamp5,Heyl,Nupr1,Srpk3,Ankrd2,Myoz2,Popdc2,Asb2,Cavin4,Megf10,Klhl40,Heg1,Popdc3,Ankrd1,Alpk3,Vgll2,Myl6b,Svil,Alpk2,Pgm5,Klhl41,Sor…
3_Member	GO Biological Processes	GO:0060537	muscle tissue development	-20.5043	-17.1511	74/360	11435,11447,11459,11464,11472,12159,12180,12224,12292,12391,12632,12825,13008,13009,13617,14082,14200,14463,14613,15530,17168,17681,17877,17906,17907,17927,17928,17996,18175,18507,18741,20289,20348,20471,20666,21393,21924,21952,21956,22003,22061,22138,22437,23828,23967,24053,26903,30953,53620,56198,56312,56504,56642,59006,64082,65256,68016,70417,72330,77446,78977,107765,116904,215031,216459,22511…	Chrna1,Chrnd,Acta1,Actc1,Actn2,Bmp4,Smyd1,Klf5,Cacna1s,Cav3,Cfl2,Col3a1,Csrp2,Csrp3,Ednra,Fadd,Fhl2,Gata4,Gja5,Hspg2,Nprl3,Msc,Myf5,Myl2,Mylpf,Myod1,Myog,Neb,Nrap,Pax5,Pitx2,Scx,Sema3c,Six1,Sox11,Tcap,Tnnc1,Tnni1,Tnnt2,Tpm1,Trp63,Ttn,Xirp1,Bves,Osr1,Sgcg,Dysf,Schip1,Vamp5,Heyl,Nupr1,Srpk3,Ankrd2,Myoz2,Popdc2,Asb2,Cavin4,Megf10,Klhl40,Heg1,Popdc3,Ankrd1,Alpk3,Vgll2,Myl6b,Svil,Alpk2,Pgm5,Klhl41,Sor…
3_Member	GO Biological Processes	GO:0007517	muscle organ development	-19.9829	-16.7436	65/292	11435,11447,11459,11464,12180,12224,12292,12632,12825,12955,13009,13346,13617,14199,14463,16776,16795,17681,17877,17906,17907,17927,17928,18507,18741,20289,20471,20666,21393,21924,21952,21956,22003,22138,23828,26903,53620,56198,56312,56504,56642,57265,57339,59006,64082,65256,66139,68016,70417,72330,77446,78977,107765,116701,215031,216459,217012,225115,228003,237611,319757,320502,329828,434246,653…	Chrna1,Chrnd,Acta1,Actc1,Smyd1,Klf5,Cacna1s,Cfl2,Col3a1,Cryab,Csrp3,Des,Ednra,Fhl1,Gata4,Lama5,Large1,Msc,Myf5,Myl2,Mylpf,Myod1,Myog,Pax5,Pitx2,Scx,Six1,Sox11,Tcap,Tnnc1,Tnni1,Tnnt2,Tpm1,Ttn,Bves,Dysf,Vamp5,Heyl,Nupr1,Srpk3,Ankrd2,Fzd2,Jph1,Myoz2,Popdc2,Asb2,Mymk,Cavin4,Megf10,Klhl40,Heg1,Popdc3,Ankrd1,Fgfrl1,Vgll2,Myl6b,Unc45b,Svil,Klhl41,Stac3,Smo,Lmod3,Myorg,Trim72,Mymx
3_Member	GO Biological Processes	GO:0014706	striated muscle tissue development	-18.9753	-15.8525	69/338	11435,11447,11459,11464,11472,12159,12180,12224,12292,12391,12632,13009,13617,14082,14200,14463,14613,15530,17168,17681,17877,17906,17907,17927,17928,17996,18175,18507,18741,20289,20348,20471,20666,21393,21924,21952,21956,22003,22138,22437,23828,24053,26903,53620,56198,56312,56504,56642,59006,64082,65256,68016,70417,72330,77446,78977,107765,116904,215031,216459,225115,225638,226041,228003,234214,…	Chrna1,Chrnd,Acta1,Actc1,Actn2,Bmp4,Smyd1,Klf5,Cacna1s,Cav3,Cfl2,Csrp3,Ednra,Fadd,Fhl2,Gata4,Gja5,Hspg2,Nprl3,Msc,Myf5,Myl2,Mylpf,Myod1,Myog,Neb,Nrap,Pax5,Pitx2,Scx,Sema3c,Six1,Sox11,Tcap,Tnnc1,Tnni1,Tnnt2,Tpm1,Ttn,Xirp1,Bves,Sgcg,Dysf,Vamp5,Heyl,Nupr1,Srpk3,Ankrd2,Myoz2,Popdc2,Asb2,Cavin4,Megf10,Klhl40,Heg1,Popdc3,Ankrd1,Alpk3,Vgll2,Myl6b,Svil,Alpk2,Pgm5,Klhl41,Sorbs2,Stac3,Smo,Lmod3,Myorg
3_Member	GO Biological Processes	GO:0060538	skeletal muscle organ development	-16.495	-13.5397	43/161	11435,11447,11459,12180,12224,12292,12632,14463,16795,17681,17877,17907,17927,17928,18507,18741,20289,20471,20666,23828,26903,53620,56198,56312,56504,56642,59006,64082,65256,70417,72330,78977,107765,116701,215031,216459,225115,228003,237611,319757,320502,329828,653016	Chrna1,Chrnd,Acta1,Smyd1,Klf5,Cacna1s,Cfl2,Gata4,Large1,Msc,Myf5,Mylpf,Myod1,Myog,Pax5,Pitx2,Scx,Six1,Sox11,Bves,Dysf,Vamp5,Heyl,Nupr1,Srpk3,Ankrd2,Myoz2,Popdc2,Asb2,Megf10,Klhl40,Popdc3,Ankrd1,Fgfrl1,Vgll2,Myl6b,Svil,Klhl41,Stac3,Smo,Lmod3,Myorg,Mymx
3_Member	GO Biological Processes	GO:0007519	skeletal muscle tissue development	-15.3639	-12.4578	40/150	11435,11447,11459,12180,12224,12292,12632,14463,17681,17877,17907,17927,17928,18507,18741,20289,20471,20666,23828,26903,53620,56198,56312,56504,56642,59006,64082,65256,70417,72330,78977,107765,215031,216459,225115,228003,237611,319757,320502,329828	Chrna1,Chrnd,Acta1,Smyd1,Klf5,Cacna1s,Cfl2,Gata4,Msc,Myf5,Mylpf,Myod1,Myog,Pax5,Pitx2,Scx,Six1,Sox11,Bves,Dysf,Vamp5,Heyl,Nupr1,Srpk3,Ankrd2,Myoz2,Popdc2,Asb2,Megf10,Klhl40,Popdc3,Ankrd1,Vgll2,Myl6b,Svil,Klhl41,Stac3,Smo,Lmod3,Myorg
3_Member	GO Biological Processes	GO:0014902	myotube differentiation	-10.6694	-7.92894	24/80	11459,12224,12292,12391,13549,16334,17927,17928,18741,19221,20471,23794,26903,30963,66139,72330,228003,235130,237611,319757,320502,329828,381339,653016	Acta1,Klf5,Cacna1s,Cav3,Dyrk1b,Ins2,Myod1,Myog,Pitx2,Ptgfrn,Six1,Adamts5,Dysf,Hacd1,Mymk,Klhl40,Klhl41,Adamts15,Stac3,Smo,Lmod3,Myorg,Tmem182,Mymx
3_Member	GO Biological Processes	GO:0035914	skeletal muscle cell differentiation	-7.21767	-4.70445	17/61	12180,12224,14463,17877,17927,17928,18507,20289,20666,56198,56312,56642,65256,70417,72330,107765,228003	Smyd1,Klf5,Gata4,Myf5,Myod1,Myog,Pax5,Scx,Sox11,Heyl,Nupr1,Ankrd2,Asb2,Megf10,Klhl40,Ankrd1,Klhl41
3_Member	GO Biological Processes	GO:0014904	myotube cell development	-5.51894	-3.23018	12/41	11459,12292,17927,17928,20471,72330,228003,237611,319757,320502,329828,381339	Acta1,Cacna1s,Myod1,Myog,Six1,Klhl40,Klhl41,Stac3,Smo,Lmod3,Myorg,Tmem182
3_Member	GO Biological Processes	GO:0048741	skeletal muscle fiber development	-5.30891	-3.06628	11/36	11459,12292,17927,17928,20471,72330,228003,237611,319757,320502,329828	Acta1,Cacna1s,Myod1,Myog,Six1,Klhl40,Klhl41,Stac3,Smo,Lmod3,Myorg
4_Summary	GO Biological Processes	GO:0003012	muscle system process	-20.3122	-17.0137	60/249	11435,11443,11447,11449,11464,11472,11474,11475,11539,11785,11931,11937,12292,12293,12373,12391,13009,13400,13617,14463,14613,17883,17885,17896,17901,17906,17907,17927,17928,17930,21393,21916,21924,21952,21953,21955,21956,21957,22003,22004,22138,56012,59006,65256,71912,72043,93677,216459,217154,228139,233199,234214,235281,237611,240725,242202,242702,320502,433766,434246,12323,14658,56320,71446,11…	Chrna1,Chrnb1,Chrnd,Chrng,Actc1,Actn2,Actn3,Acta2,Adora1,Apbb1,Atp1b1,Atp2a1,Cacna1s,Cacna2d1,Casq2,Cav3,Csrp3,Dmpk,Ednra,Gata4,Gja5,Myh3,Myh8,Myl4,Myl1,Myl2,Mylpf,Myod1,Myog,Myom2,Tcap,Tmod1,Tnnc1,Tnni1,Tnni2,Tnnt1,Tnnt2,Tnnt3,Tpm1,Tpm2,Ttn,Pgam2,Myoz2,Asb2,Jsrp1,Sulf2,Lmod2,Myl6b,Stac2,P2rx3,Mybpc2,Sorbs2,Scn3b,Stac3,Sulf1,Pde5a,Myom3,Lmod3,Trim63,Trim72,Camk2b,Glrb,Dbn1,Get1,Bcr
4_Member	GO Biological Processes	GO:0003012	muscle system process	-20.3122	-17.0137	60/249	11435,11443,11447,11449,11464,11472,11474,11475,11539,11785,11931,11937,12292,12293,12373,12391,13009,13400,13617,14463,14613,17883,17885,17896,17901,17906,17907,17927,17928,17930,21393,21916,21924,21952,21953,21955,21956,21957,22003,22004,22138,56012,59006,65256,71912,72043,93677,216459,217154,228139,233199,234214,235281,237611,240725,242202,242702,320502,433766,434246	Chrna1,Chrnb1,Chrnd,Chrng,Actc1,Actn2,Actn3,Acta2,Adora1,Apbb1,Atp1b1,Atp2a1,Cacna1s,Cacna2d1,Casq2,Cav3,Csrp3,Dmpk,Ednra,Gata4,Gja5,Myh3,Myh8,Myl4,Myl1,Myl2,Mylpf,Myod1,Myog,Myom2,Tcap,Tmod1,Tnnc1,Tnni1,Tnni2,Tnnt1,Tnnt2,Tnnt3,Tpm1,Tpm2,Ttn,Pgam2,Myoz2,Asb2,Jsrp1,Sulf2,Lmod2,Myl6b,Stac2,P2rx3,Mybpc2,Sorbs2,Scn3b,Stac3,Sulf1,Pde5a,Myom3,Lmod3,Trim63,Trim72
4_Member	GO Biological Processes	GO:0006936	muscle contraction	-18.4604	-15.3625	50/193	11435,11443,11447,11449,11464,11472,11474,11475,11785,11931,12292,12293,12373,12391,13009,13400,13617,14613,17883,17885,17896,17901,17906,17907,17930,21393,21916,21924,21952,21953,21955,21956,21957,22003,22004,22138,56012,71912,72043,93677,216459,217154,228139,233199,235281,237611,240725,242702,320502,433766	Chrna1,Chrnb1,Chrnd,Chrng,Actc1,Actn2,Actn3,Acta2,Apbb1,Atp1b1,Cacna1s,Cacna2d1,Casq2,Cav3,Csrp3,Dmpk,Ednra,Gja5,Myh3,Myh8,Myl4,Myl1,Myl2,Mylpf,Myom2,Tcap,Tmod1,Tnnc1,Tnni1,Tnni2,Tnnt1,Tnnt2,Tnnt3,Tpm1,Tpm2,Ttn,Pgam2,Jsrp1,Sulf2,Lmod2,Myl6b,Stac2,P2rx3,Mybpc2,Scn3b,Stac3,Sulf1,Myom3,Lmod3,Trim63
4_Member	GO Biological Processes	GO:0006941	striated muscle contraction	-14.6805	-11.7897	33/108	11435,11443,11447,11449,11464,11931,12292,12293,12373,12391,13009,13400,14613,17883,17885,17896,17901,17906,21393,21924,21952,21953,21955,21956,21957,22003,22138,56012,71912,217154,235281,237611,320502	Chrna1,Chrnb1,Chrnd,Chrng,Actc1,Atp1b1,Cacna1s,Cacna2d1,Casq2,Cav3,Csrp3,Dmpk,Gja5,Myh3,Myh8,Myl4,Myl1,Myl2,Tcap,Tnnc1,Tnni1,Tnni2,Tnnt1,Tnnt2,Tnnt3,Tpm1,Ttn,Pgam2,Jsrp1,Stac2,Scn3b,Stac3,Lmod3
4_Member	GO Biological Processes	GO:0003009	skeletal muscle contraction	-11.812	-9.03857	16/30	11435,11443,11447,11449,13400,17883,17885,21393,21924,21952,21953,21955,21957,71912,217154,237611	Chrna1,Chrnb1,Chrnd,Chrng,Dmpk,Myh3,Myh8,Tcap,Tnnc1,Tnni1,Tnni2,Tnnt1,Tnnt3,Jsrp1,Stac2,Stac3
4_Member	GO Biological Processes	GO:0050879	multicellular organismal movement	-8.21731	-5.61996	16/47	11435,11443,11447,11449,13400,17883,17885,21393,21924,21952,21953,21955,21957,71912,217154,237611	Chrna1,Chrnb1,Chrnd,Chrng,Dmpk,Myh3,Myh8,Tcap,Tnnc1,Tnni1,Tnni2,Tnnt1,Tnnt3,Jsrp1,Stac2,Stac3
4_Member	GO Biological Processes	GO:0050881	musculoskeletal movement	-8.21731	-5.61996	16/47	11435,11443,11447,11449,13400,17883,17885,21393,21924,21952,21953,21955,21957,71912,217154,237611	Chrna1,Chrnb1,Chrnd,Chrng,Dmpk,Myh3,Myh8,Tcap,Tnnc1,Tnni1,Tnni2,Tnnt1,Tnnt3,Jsrp1,Stac2,Stac3
4_Member	GO Biological Processes	GO:0050905	neuromuscular process	-2.80074	-1.08199	22/185	11435,11443,11447,11449,12323,13400,13617,14658,17883,17885,21393,21924,21952,21953,21955,21957,56320,71446,71912,110279,217154,237611	Chrna1,Chrnb1,Chrnd,Chrng,Camk2b,Dmpk,Ednra,Glrb,Myh3,Myh8,Tcap,Tnnc1,Tnni1,Tnni2,Tnnt1,Tnnt3,Dbn1,Get1,Jsrp1,Bcr,Stac2,Stac3
5_Summary	GO Cellular Components	GO:0031012	extracellular matrix	-17.7081	-14.6771	87/523	11492,11504,11602,11745,11749,12111,12153,12258,12406,12496,12825,12826,12827,12831,12834,12842,12843,14114,14118,14733,15530,16206,16334,16773,16776,16782,16859,16949,16998,17181,17313,17385,17387,17388,17390,18208,18295,18419,18828,20317,20348,20657,20692,20723,20737,21817,21826,21857,21858,21922,22403,23794,23876,29817,30806,50530,56213,56363,56429,57764,57875,66222,66548,67896,71738,76477,777…	Adam19,Adamts1,Angpt4,Anxa3,Anxa6,Bgn,Bmp1,Serping1,Serpinh1,Entpd2,Col3a1,Col4a1,Col4a2,Col5a1,Col6a2,Col1a1,Col1a2,Fbln1,Fbn1,Gpc1,Hspg2,Lrig1,Ins2,Lama2,Lama5,Lamc2,Lgals9,Loxl1,Ltbp3,Matn2,Mgp,Mmp11,Mmp14,Mmp15,Mmp2,Ntn1,Ogn,Otog,Plscr2,Serpinf1,Sema3c,Sod3,Sparc,Serpinb9,Spn,Tgm2,Thbs2,Timp1,Timp2,Clec3b,Ccn5,Adamts5,Fbln5,Igfbp7,Adamts8,Mfap5,Htra1,Tmeff2,Dpt,Ntn4,Angptl4,Serpinb1a,Adamtsl5…
5_Member	GO Cellular Components	GO:0031012	extracellular matrix	-17.7081	-14.6771	87/523	11492,11504,11602,11745,11749,12111,12153,12258,12406,12496,12825,12826,12827,12831,12834,12842,12843,14114,14118,14733,15530,16206,16334,16773,16776,16782,16859,16949,16998,17181,17313,17385,17387,17388,17390,18208,18295,18419,18828,20317,20348,20657,20692,20723,20737,21817,21826,21857,21858,21922,22403,23794,23876,29817,30806,50530,56213,56363,56429,57764,57875,66222,66548,67896,71738,76477,777…	Adam19,Adamts1,Angpt4,Anxa3,Anxa6,Bgn,Bmp1,Serping1,Serpinh1,Entpd2,Col3a1,Col4a1,Col4a2,Col5a1,Col6a2,Col1a1,Col1a2,Fbln1,Fbn1,Gpc1,Hspg2,Lrig1,Ins2,Lama2,Lama5,Lamc2,Lgals9,Loxl1,Ltbp3,Matn2,Mgp,Mmp11,Mmp14,Mmp15,Mmp2,Ntn1,Ogn,Otog,Plscr2,Serpinf1,Sema3c,Sod3,Sparc,Serpinb9,Spn,Tgm2,Thbs2,Timp1,Timp2,Clec3b,Ccn5,Adamts5,Fbln5,Igfbp7,Adamts8,Mfap5,Htra1,Tmeff2,Dpt,Ntn4,Angptl4,Serpinb1a,Adamtsl5…
5_Member	GO Cellular Components	GO:0030312	external encapsulating structure	-17.6006	-14.5898	87/525	11492,11504,11602,11745,11749,12111,12153,12258,12406,12496,12825,12826,12827,12831,12834,12842,12843,14114,14118,14733,15530,16206,16334,16773,16776,16782,16859,16949,16998,17181,17313,17385,17387,17388,17390,18208,18295,18419,18828,20317,20348,20657,20692,20723,20737,21817,21826,21857,21858,21922,22403,23794,23876,29817,30806,50530,56213,56363,56429,57764,57875,66222,66548,67896,71738,76477,777…	Adam19,Adamts1,Angpt4,Anxa3,Anxa6,Bgn,Bmp1,Serping1,Serpinh1,Entpd2,Col3a1,Col4a1,Col4a2,Col5a1,Col6a2,Col1a1,Col1a2,Fbln1,Fbn1,Gpc1,Hspg2,Lrig1,Ins2,Lama2,Lama5,Lamc2,Lgals9,Loxl1,Ltbp3,Matn2,Mgp,Mmp11,Mmp14,Mmp15,Mmp2,Ntn1,Ogn,Otog,Plscr2,Serpinf1,Sema3c,Sod3,Sparc,Serpinb9,Spn,Tgm2,Thbs2,Timp1,Timp2,Clec3b,Ccn5,Adamts5,Fbln5,Igfbp7,Adamts8,Mfap5,Htra1,Tmeff2,Dpt,Ntn4,Angptl4,Serpinb1a,Adamtsl5…
5_Member	GO Cellular Components	GO:0062023	collagen-containing extracellular matrix	-16.4085	-13.4702	71/394	11492,11504,11602,11745,11749,12111,12153,12258,12406,12496,12825,12826,12827,12831,12834,12842,12843,14114,14118,14733,15530,16334,16773,16776,16782,16859,16949,16998,17181,17313,18208,18295,18828,20317,20348,20657,20692,20723,20737,21817,21826,21857,21858,23794,23876,29817,30806,50530,56213,56363,56429,57764,57875,66222,66548,67896,71738,76477,77739,108075,109901,114249,116847,121021,216725,235…	Adam19,Adamts1,Angpt4,Anxa3,Anxa6,Bgn,Bmp1,Serping1,Serpinh1,Entpd2,Col3a1,Col4a1,Col4a2,Col5a1,Col6a2,Col1a1,Col1a2,Fbln1,Fbn1,Gpc1,Hspg2,Ins2,Lama2,Lama5,Lamc2,Lgals9,Loxl1,Ltbp3,Matn2,Mgp,Ntn1,Ogn,Plscr2,Serpinf1,Sema3c,Sod3,Sparc,Serpinb9,Spn,Tgm2,Thbs2,Timp1,Timp2,Adamts5,Fbln5,Igfbp7,Adamts8,Mfap5,Htra1,Tmeff2,Dpt,Ntn4,Angptl4,Serpinb1a,Adamtsl5,Ccdc80,Mamdc2,Pcolce2,Adamtsl1,Ltbp4,Cela1,Np…
5_Member	GO Molecular Functions	GO:0005198	structural molecule activity	-8.43146	-5.81063	72/584	12096,12097,12111,12323,12738,12825,12826,12827,12831,12834,12842,12843,12955,12959,12960,13008,13009,13346,14114,14118,15530,16480,16660,16773,16776,16782,17181,17901,17907,17930,18120,18208,18295,18419,20649,20692,21393,21956,22003,22004,22138,22142,22143,22146,22151,23828,23876,29817,50529,50530,50997,53318,56429,57339,60363,66211,68810,69253,73710,76477,108075,114249,116847,216459,219151,2331…	Bglap,Bglap2,Bgn,Camk2b,Cldn2,Col3a1,Col4a1,Col4a2,Col5a1,Col6a2,Col1a1,Col1a2,Cryab,Cryba4,Crybb1,Csrp2,Csrp3,Des,Fbln1,Fbn1,Hspg2,Jup,Krt31,Lama2,Lama5,Lamc2,Matn2,Myl1,Mylpf,Myom2,Mrpl49,Ntn1,Ogn,Otog,Sntb1,Sparc,Tcap,Tnnt2,Tpm1,Tpm2,Ttn,Tuba1a,Tuba1b,Tuba1c,Tubb2a,Bves,Fbln5,Igfbp7,Mrps7,Mfap5,Mpp2,Pdlim3,Dpt,Jph1,Cldn15,Rpl3l,Nexn,Hspb2,Tubb2b,Pcolce2,Ltbp4,Npnt,Prelp,Myl6b,Scara3,Mybpc2,Hsp…
5_Member	GO Molecular Functions	GO:0005201	extracellular matrix structural constituent	-7.78175	-5.20668	29/150	12111,12825,12826,12827,12831,12834,12842,12843,14114,14118,15530,16773,16776,16782,17181,18208,18295,20692,23876,29817,50530,56429,76477,108075,114249,116847,219151,268977,382864	Bgn,Col3a1,Col4a1,Col4a2,Col5a1,Col6a2,Col1a1,Col1a2,Fbln1,Fbn1,Hspg2,Lama2,Lama5,Lamc2,Matn2,Ntn1,Ogn,Sparc,Fbln5,Igfbp7,Mfap5,Dpt,Pcolce2,Ltbp4,Npnt,Prelp,Scara3,Ltbp1,Colq
5_Member	GO Cellular Components	GO:0005604	basement membrane	-6.91519	-4.45406	24/119	11504,12496,12826,12827,12831,14114,14118,15530,16773,16776,16782,16949,17181,18208,20317,20692,20737,21826,21857,21858,56363,57764,67896,114249	Adamts1,Entpd2,Col4a1,Col4a2,Col5a1,Fbln1,Fbn1,Hspg2,Lama2,Lama5,Lamc2,Loxl1,Matn2,Ntn1,Serpinf1,Sparc,Spn,Thbs2,Timp1,Timp2,Tmeff2,Ntn4,Ccdc80,Npnt
6_Summary	GO Cellular Components	GO:0005865	striated muscle thin filament	-14.412	-11.5359	16/23	11459,11472,11474,17996,21916,21924,21952,21953,21955,21956,21957,22003,22004,22138,93677,320502,380698	Acta1,Actn2,Actn3,Neb,Tmod1,Tnnc1,Tnni1,Tnni2,Tnnt1,Tnnt2,Tnnt3,Tpm1,Tpm2,Ttn,Lmod2,Lmod3,Obscn
6_Member	GO Cellular Components	GO:0005865	striated muscle thin filament	-14.412	-11.5359	16/23	11459,11472,11474,17996,21916,21924,21952,21953,21955,21956,21957,22003,22004,22138,93677,320502	Acta1,Actn2,Actn3,Neb,Tmod1,Tnnc1,Tnni1,Tnni2,Tnnt1,Tnnt2,Tnnt3,Tpm1,Tpm2,Ttn,Lmod2,Lmod3
6_Member	GO Cellular Components	GO:0036379	myofilament	-14.1799	-11.318	17/27	11459,11472,11474,17996,21916,21924,21952,21953,21955,21956,21957,22003,22004,22138,93677,320502,380698	Acta1,Actn2,Actn3,Neb,Tmod1,Tnnc1,Tnni1,Tnni2,Tnnt1,Tnnt2,Tnnt3,Tpm1,Tpm2,Ttn,Lmod2,Lmod3,Obscn
6_Member	GO Molecular Functions	GO:0005523	tropomyosin binding	-3.85438	-1.86708	6/15	21916,21955,21956,21957,93677,320502	Tmod1,Tnnt1,Tnnt2,Tnnt3,Lmod2,Lmod3
6_Member	GO Biological Processes	GO:0051694	pointed-end actin filament capping	-2.20864	-0.66024	3/7	21916,93677,320502	Tmod1,Lmod2,Lmod3
7_Summary	GO Cellular Components	GO:0042383	sarcolemma	-12.4259	-9.59121	38/165	11733,11749,11931,12111,12292,12293,12295,12299,12372,12391,12558,12834,13346,13527,13617,16404,16651,16773,20167,20391,20528,22329,23828,24053,26903,30948,52331,54377,54378,64082,68794,68828,78977,98660,226041,238161,380698,434246,11464,11937,12373,12859,12862,12869,15464,17896,17906,21924,21956,22003,22004,16420,22138,241113,11472,11474,16480,21414,11911,12322,12323,26427,29857,225849	Ank1,Anxa6,Atp1b1,Bgn,Cacna1s,Cacna2d1,Cacnb1,Cacng1,Casq1,Cav3,Cdh2,Col6a2,Des,Dtna,Ednra,Itga7,Sspn,Lama2,Rtn2,Sgca,Slc2a4,Vcam1,Bves,Sgcg,Dysf,Bin1,Stbd1,Cacng4,Cacng6,Popdc2,Flnc,Sync,Popdc3,Atp1a2,Pgm5,Akap6,Obscn,Trim72,Actc1,Atp2a1,Casq2,Cox5b,Cox6a2,Cox8b,Hrc,Myl4,Myl2,Tnnc1,Tnnt2,Tpm1,Tpm2,Itgb6,Ttn,Prkag3,Actn2,Actn3,Jup,Tcf7,Atf4,Camk2a,Camk2b,Creb3l1,Mapk12,Ppp2r5b
7_Member	GO Cellular Components	GO:0042383	sarcolemma	-12.4259	-9.59121	38/165	11733,11749,11931,12111,12292,12293,12295,12299,12372,12391,12558,12834,13346,13527,13617,16404,16651,16773,20167,20391,20528,22329,23828,24053,26903,30948,52331,54377,54378,64082,68794,68828,78977,98660,226041,238161,380698,434246	Ank1,Anxa6,Atp1b1,Bgn,Cacna1s,Cacna2d1,Cacnb1,Cacng1,Casq1,Cav3,Cdh2,Col6a2,Des,Dtna,Ednra,Itga7,Sspn,Lama2,Rtn2,Sgca,Slc2a4,Vcam1,Bves,Sgcg,Dysf,Bin1,Stbd1,Cacng4,Cacng6,Popdc2,Flnc,Sync,Popdc3,Atp1a2,Pgm5,Akap6,Obscn,Trim72
7_Member	KEGG Pathway	mmu04260	Cardiac muscle contraction	-7.54789	-4.98705	21/87	11464,11931,11937,12292,12293,12295,12299,12373,12859,12862,12869,15464,17896,17906,21924,21956,22003,22004,54377,54378,98660	Actc1,Atp1b1,Atp2a1,Cacna1s,Cacna2d1,Cacnb1,Cacng1,Casq2,Cox5b,Cox6a2,Cox8b,Hrc,Myl4,Myl2,Tnnc1,Tnnt2,Tpm1,Tpm2,Cacng4,Cacng6,Atp1a2
7_Member	KEGG Pathway	mmu05410	Hypertrophic cardiomyopathy	-7.18275	-4.68686	21/91	11464,11937,12292,12293,12295,12299,13346,16404,16420,16773,17906,20391,21924,21956,22003,22004,22138,24053,54377,54378,241113	Actc1,Atp2a1,Cacna1s,Cacna2d1,Cacnb1,Cacng1,Des,Itga7,Itgb6,Lama2,Myl2,Sgca,Tnnc1,Tnnt2,Tpm1,Tpm2,Ttn,Sgcg,Cacng4,Cacng6,Prkag3
7_Member	GO Cellular Components	GO:0030315	T-tubule	-7.11742	-4.63265	18/69	11931,12292,12293,12295,12299,12372,12391,12558,13617,20167,20528,26903,30948,52331,54377,54378,98660,238161	Atp1b1,Cacna1s,Cacna2d1,Cacnb1,Cacng1,Casq1,Cav3,Cdh2,Ednra,Rtn2,Slc2a4,Dysf,Bin1,Stbd1,Cacng4,Cacng6,Atp1a2,Akap6
7_Member	KEGG Pathway	mmu05412	Arrhythmogenic right ventricular cardiomyopathy	-6.33787	-3.95312	18/77	11472,11474,11937,12292,12293,12295,12299,12558,13346,16404,16420,16480,16773,20391,21414,24053,54377,54378	Actn2,Actn3,Atp2a1,Cacna1s,Cacna2d1,Cacnb1,Cacng1,Cdh2,Des,Itga7,Itgb6,Jup,Lama2,Sgca,Tcf7,Sgcg,Cacng4,Cacng6
7_Member	KEGG Pathway	mmu05414	Dilated cardiomyopathy	-6.26094	-3.89448	20/94	11464,11937,12292,12293,12295,12299,13346,16404,16420,16773,17906,20391,21924,21956,22003,22004,22138,24053,54377,54378	Actc1,Atp2a1,Cacna1s,Cacna2d1,Cacnb1,Cacng1,Des,Itga7,Itgb6,Lama2,Myl2,Sgca,Tnnc1,Tnnt2,Tpm1,Tpm2,Ttn,Sgcg,Cacng4,Cacng6
7_Member	KEGG Pathway	mmu04261	Adrenergic signaling in cardiomyocytes	-3.99437	-1.97358	22/152	11464,11911,11931,11937,12292,12293,12295,12299,12322,12323,17896,17906,21924,21956,22003,22004,26427,29857,54377,54378,98660,225849	Actc1,Atf4,Atp1b1,Atp2a1,Cacna1s,Cacna2d1,Cacnb1,Cacng1,Camk2a,Camk2b,Myl4,Myl2,Tnnc1,Tnnt2,Tpm1,Tpm2,Creb3l1,Mapk12,Cacng4,Cacng6,Atp1a2,Ppp2r5b
8_Summary	GO Biological Processes	GO:0007507	heart development	-12.2492	-9.42741	82/589	11464,11472,11492,11504,12159,12180,12391,12667,12825,12831,12876,13009,13617,13846,13866,14042,14082,14118,14200,14388,14463,14613,14726,15530,17168,17189,17390,17906,17927,17996,17999,18175,18186,18741,20112,20289,20348,20471,20666,21393,21677,21924,21952,21956,22003,22138,22329,22437,22601,23828,23967,24053,24131,29818,30794,50884,53318,54132,54409,56198,57265,57342,64082,65256,66993,67399,680…	Actc1,Actn2,Adam19,Adamts1,Bmp4,Smyd1,Cav3,Chrd,Col3a1,Col5a1,Cpe,Csrp3,Ednra,Ephb4,Erbb2,Ext1,Fadd,Fbn1,Fhl2,Gab1,Gata4,Gja5,Pdpn,Hspg2,Nprl3,Mb,Mmp2,Myl2,Myod1,Neb,Nedd4,Nrap,Nrp1,Pitx2,Rps6ka2,Scx,Sema3c,Six1,Sox11,Tcap,Tead2,Tnnc1,Tnni1,Tnnt2,Tpm1,Ttn,Vcam1,Xirp1,Yap1,Bves,Osr1,Sgcg,Ldb3,Hspb7,Pdlim4,Nckap1,Pdlim3,Pdlim1,Ramp2,Heyl,Fzd2,Parva,Popdc2,Asb2,Smarcd3,Pdlim7,Cavin4,Synpo2l,Ptk7,Ccd…
8_Member	GO Biological Processes	GO:0007507	heart development	-12.2492	-9.42741	82/589	11464,11472,11492,11504,12159,12180,12391,12667,12825,12831,12876,13009,13617,13846,13866,14042,14082,14118,14200,14388,14463,14613,14726,15530,17168,17189,17390,17906,17927,17996,17999,18175,18186,18741,20112,20289,20348,20471,20666,21393,21677,21924,21952,21956,22003,22138,22329,22437,22601,23828,23967,24053,24131,29818,30794,50884,53318,54132,54409,56198,57265,57342,64082,65256,66993,67399,680…	Actc1,Actn2,Adam19,Adamts1,Bmp4,Smyd1,Cav3,Chrd,Col3a1,Col5a1,Cpe,Csrp3,Ednra,Ephb4,Erbb2,Ext1,Fadd,Fbn1,Fhl2,Gab1,Gata4,Gja5,Pdpn,Hspg2,Nprl3,Mb,Mmp2,Myl2,Myod1,Neb,Nedd4,Nrap,Nrp1,Pitx2,Rps6ka2,Scx,Sema3c,Six1,Sox11,Tcap,Tead2,Tnnc1,Tnni1,Tnnt2,Tpm1,Ttn,Vcam1,Xirp1,Yap1,Bves,Osr1,Sgcg,Ldb3,Hspb7,Pdlim4,Nckap1,Pdlim3,Pdlim1,Ramp2,Heyl,Fzd2,Parva,Popdc2,Asb2,Smarcd3,Pdlim7,Cavin4,Synpo2l,Ptk7,Ccd…
8_Member	GO Biological Processes	GO:0003007	heart morphogenesis	-7.11665	-4.63265	41/278	11464,11504,12159,12391,12831,12876,13617,13846,14042,14200,14463,14613,17906,17999,18186,18741,20348,20471,20666,21393,21677,21924,21952,21956,22003,22138,22437,22601,56198,57265,57342,65256,66993,68760,73293,77446,107765,116701,215798,225638,319757	Actc1,Adamts1,Bmp4,Cav3,Col5a1,Cpe,Ednra,Ephb4,Ext1,Fhl2,Gata4,Gja5,Myl2,Nedd4,Nrp1,Pitx2,Sema3c,Six1,Sox11,Tcap,Tead2,Tnnc1,Tnni1,Tnnt2,Tpm1,Ttn,Xirp1,Yap1,Heyl,Fzd2,Parva,Asb2,Smarcd3,Synpo2l,Ccdc103,Heg1,Ankrd1,Fgfrl1,Adgrg6,Alpk2,Smo
8_Member	GO Biological Processes	GO:0003206	cardiac chamber morphogenesis	-5.49365	-3.21598	25/151	11504,12159,12391,12876,13617,14200,14463,14613,17906,18186,18741,20348,20666,21924,21952,21956,22003,56198,57265,57342,66993,77446,116701,215798,319757	Adamts1,Bmp4,Cav3,Cpe,Ednra,Fhl2,Gata4,Gja5,Myl2,Nrp1,Pitx2,Sema3c,Sox11,Tnnc1,Tnni1,Tnnt2,Tpm1,Heyl,Fzd2,Parva,Smarcd3,Heg1,Fgfrl1,Adgrg6,Smo
8_Member	GO Biological Processes	GO:0003205	cardiac chamber development	-4.68022	-2.52565	28/199	11504,12159,12391,12876,13617,14200,14463,14613,17168,17906,18186,18741,20348,20666,21924,21952,21956,22003,56198,57265,57342,66993,71461,77446,116701,215798,268977,319757	Adamts1,Bmp4,Cav3,Cpe,Ednra,Fhl2,Gata4,Gja5,Nprl3,Myl2,Nrp1,Pitx2,Sema3c,Sox11,Tnnc1,Tnni1,Tnnt2,Tpm1,Heyl,Fzd2,Parva,Smarcd3,Ptk7,Heg1,Fgfrl1,Adgrg6,Ltbp1,Smo
8_Member	GO Biological Processes	GO:0003231	cardiac ventricle development	-3.63551	-1.71685	21/150	12159,12876,13617,14463,14613,17168,17906,18741,20348,20666,21924,21952,21956,22003,56198,57265,66993,71461,77446,116701,268977	Bmp4,Cpe,Ednra,Gata4,Gja5,Nprl3,Myl2,Pitx2,Sema3c,Sox11,Tnnc1,Tnni1,Tnnt2,Tpm1,Heyl,Fzd2,Smarcd3,Ptk7,Heg1,Fgfrl1,Ltbp1
8_Member	GO Biological Processes	GO:0003208	cardiac ventricle morphogenesis	-3.0154	-1.24763	13/81	12876,13617,14463,17906,20348,20666,21924,21952,21956,22003,56198,66993,77446	Cpe,Ednra,Gata4,Myl2,Sema3c,Sox11,Tnnc1,Tnni1,Tnnt2,Tpm1,Heyl,Smarcd3,Heg1
8_Member	GO Biological Processes	GO:0003151	outflow tract morphogenesis	-2.91429	-1.16	13/83	12159,13617,14463,14613,17999,18186,18741,20348,20471,20666,56198,57265,57342	Bmp4,Ednra,Gata4,Gja5,Nedd4,Nrp1,Pitx2,Sema3c,Six1,Sox11,Heyl,Fzd2,Parva
8_Member	GO Biological Processes	GO:0003279	cardiac septum development	-2.36637	-0.771281	16/129	12159,14463,14613,17168,18186,18741,20348,20666,56198,57265,57342,71461,77446,116701,268977,319757	Bmp4,Gata4,Gja5,Nprl3,Nrp1,Pitx2,Sema3c,Sox11,Heyl,Fzd2,Parva,Ptk7,Heg1,Fgfrl1,Ltbp1,Smo
8_Member	GO Biological Processes	GO:0060411	cardiac septum morphogenesis	-2.30711	-0.723388	12/86	12159,14463,14613,18186,18741,20348,20666,56198,57265,57342,116701,319757	Bmp4,Gata4,Gja5,Nrp1,Pitx2,Sema3c,Sox11,Heyl,Fzd2,Parva,Fgfrl1,Smo
8_Member	GO Biological Processes	GO:0003281	ventricular septum development	-2.26626	-0.692633	12/87	12159,14463,14613,17168,18741,20666,56198,57265,71461,77446,116701,268977	Bmp4,Gata4,Gja5,Nprl3,Pitx2,Sox11,Heyl,Fzd2,Ptk7,Heg1,Fgfrl1,Ltbp1
9_Summary	GO Biological Processes	GO:0030198	extracellular matrix organization	-11.937	-9.12786	50/274	11504,11785,12406,12825,12826,12827,12831,12842,12843,14042,14114,14230,15116,15530,16949,16998,17385,17387,17388,17390,17877,18214,20289,20732,23794,23876,26427,30806,54409,56429,57764,66180,67896,72043,77739,77794,108075,108153,114249,118453,216725,219151,235130,237360,240725,240913,241327,320078,382864,100503895,11492,12153,12876,54381,226841,238328,242939	Adamts1,Apbb1,Serpinh1,Col3a1,Col4a1,Col4a2,Col5a1,Col1a1,Col1a2,Ext1,Fbln1,Fkbp10,Has1,Hspg2,Loxl1,Ltbp3,Mmp11,Mmp14,Mmp15,Mmp2,Myf5,Ddr2,Scx,Spint1,Adamts5,Fbln5,Creb3l1,Adamts8,Ramp2,Dpt,Ntn4,P3h4,Ccdc80,Sulf2,Adamtsl1,Adamtsl2,Ltbp4,Adamts7,Npnt,Mmp28,Adamts2,Scara3,Adamts15,Adamts14,Sulf1,Adamts4,Olfml2a,Olfml2b,Colq,Tpsab1,Adam19,Bmp1,Cpe,Cpq,Vash2,Vash1,Cpz
9_Member	GO Biological Processes	GO:0030198	extracellular matrix organization	-11.937	-9.12786	50/274	11504,11785,12406,12825,12826,12827,12831,12842,12843,14042,14114,14230,15116,15530,16949,16998,17385,17387,17388,17390,17877,18214,20289,20732,23794,23876,26427,30806,54409,56429,57764,66180,67896,72043,77739,77794,108075,108153,114249,118453,216725,219151,235130,237360,240725,240913,241327,320078,382864,100503895	Adamts1,Apbb1,Serpinh1,Col3a1,Col4a1,Col4a2,Col5a1,Col1a1,Col1a2,Ext1,Fbln1,Fkbp10,Has1,Hspg2,Loxl1,Ltbp3,Mmp11,Mmp14,Mmp15,Mmp2,Myf5,Ddr2,Scx,Spint1,Adamts5,Fbln5,Creb3l1,Adamts8,Ramp2,Dpt,Ntn4,P3h4,Ccdc80,Sulf2,Adamtsl1,Adamtsl2,Ltbp4,Adamts7,Npnt,Mmp28,Adamts2,Scara3,Adamts15,Adamts14,Sulf1,Adamts4,Olfml2a,Olfml2b,Colq,Tpsab1
9_Member	GO Biological Processes	GO:0043062	extracellular structure organization	-11.8751	-9.07819	50/275	11504,11785,12406,12825,12826,12827,12831,12842,12843,14042,14114,14230,15116,15530,16949,16998,17385,17387,17388,17390,17877,18214,20289,20732,23794,23876,26427,30806,54409,56429,57764,66180,67896,72043,77739,77794,108075,108153,114249,118453,216725,219151,235130,237360,240725,240913,241327,320078,382864,100503895	Adamts1,Apbb1,Serpinh1,Col3a1,Col4a1,Col4a2,Col5a1,Col1a1,Col1a2,Ext1,Fbln1,Fkbp10,Has1,Hspg2,Loxl1,Ltbp3,Mmp11,Mmp14,Mmp15,Mmp2,Myf5,Ddr2,Scx,Spint1,Adamts5,Fbln5,Creb3l1,Adamts8,Ramp2,Dpt,Ntn4,P3h4,Ccdc80,Sulf2,Adamtsl1,Adamtsl2,Ltbp4,Adamts7,Npnt,Mmp28,Adamts2,Scara3,Adamts15,Adamts14,Sulf1,Adamts4,Olfml2a,Olfml2b,Colq,Tpsab1
9_Member	GO Biological Processes	GO:0045229	external encapsulating structure organization	-11.8136	-9.03857	50/276	11504,11785,12406,12825,12826,12827,12831,12842,12843,14042,14114,14230,15116,15530,16949,16998,17385,17387,17388,17390,17877,18214,20289,20732,23794,23876,26427,30806,54409,56429,57764,66180,67896,72043,77739,77794,108075,108153,114249,118453,216725,219151,235130,237360,240725,240913,241327,320078,382864,100503895	Adamts1,Apbb1,Serpinh1,Col3a1,Col4a1,Col4a2,Col5a1,Col1a1,Col1a2,Ext1,Fbln1,Fkbp10,Has1,Hspg2,Loxl1,Ltbp3,Mmp11,Mmp14,Mmp15,Mmp2,Myf5,Ddr2,Scx,Spint1,Adamts5,Fbln5,Creb3l1,Adamts8,Ramp2,Dpt,Ntn4,P3h4,Ccdc80,Sulf2,Adamtsl1,Adamtsl2,Ltbp4,Adamts7,Npnt,Mmp28,Adamts2,Scara3,Adamts15,Adamts14,Sulf1,Adamts4,Olfml2a,Olfml2b,Colq,Tpsab1
9_Member	GO Biological Processes	GO:0030199	collagen fibril organization	-7.37056	-4.83688	16/53	12406,12825,12831,12842,12843,14042,14230,16949,17385,18214,20289,56429,66180,108153,216725,237360	Serpinh1,Col3a1,Col5a1,Col1a1,Col1a2,Ext1,Fkbp10,Loxl1,Mmp11,Ddr2,Scx,Dpt,P3h4,Adamts7,Adamts2,Adamts14
9_Member	GO Molecular Functions	GO:0004222	metalloendopeptidase activity	-2.81057	-1.0898	15/106	11492,11504,12153,17385,17387,17388,17390,23794,30806,108153,118453,216725,235130,237360,240913	Adam19,Adamts1,Bmp1,Mmp11,Mmp14,Mmp15,Mmp2,Adamts5,Adamts8,Adamts7,Mmp28,Adamts2,Adamts15,Adamts14,Adamts4
9_Member	GO Molecular Functions	GO:0008237	metallopeptidase activity	-2.15694	-0.619293	20/184	11492,11504,12153,12876,17385,17387,17388,17390,23794,30806,54381,108153,118453,216725,226841,235130,237360,238328,240913,242939	Adam19,Adamts1,Bmp1,Cpe,Mmp11,Mmp14,Mmp15,Mmp2,Adamts5,Adamts8,Cpq,Adamts7,Mmp28,Adamts2,Vash2,Adamts15,Adamts14,Vash1,Adamts4,Cpz
10_Summary	GO Cellular Components	GO:0016528	sarcoplasm	-11.7205	-8.95829	26/85	11733,11870,11937,12292,12293,12295,12323,12372,12373,13400,14077,15464,19309,20167,20528,57339,59091,68460,68794,69563,71912,74166,78688,106393,228003,238161	Ank1,Art1,Atp2a1,Cacna1s,Cacna2d1,Cacnb1,Camk2b,Casq1,Casq2,Dmpk,Fabp3,Hrc,Pygm,Rtn2,Slc2a4,Jph1,Jph2,Dhrs7c,Flnc,Mrln,Jsrp1,Tmem38a,Nol3,Srl,Klhl41,Akap6
10_Member	GO Cellular Components	GO:0016528	sarcoplasm	-11.7205	-8.95829	26/85	11733,11870,11937,12292,12293,12295,12323,12372,12373,13400,14077,15464,19309,20167,20528,57339,59091,68460,68794,69563,71912,74166,78688,106393,228003,238161	Ank1,Art1,Atp2a1,Cacna1s,Cacna2d1,Cacnb1,Camk2b,Casq1,Casq2,Dmpk,Fabp3,Hrc,Pygm,Rtn2,Slc2a4,Jph1,Jph2,Dhrs7c,Flnc,Mrln,Jsrp1,Tmem38a,Nol3,Srl,Klhl41,Akap6
10_Member	GO Cellular Components	GO:0016529	sarcoplasmic reticulum	-11.2033	-8.4521	24/76	11733,11870,11937,12292,12293,12295,12323,12372,12373,13400,15464,19309,20167,20528,57339,59091,68460,69563,71912,74166,78688,106393,228003,238161	Ank1,Art1,Atp2a1,Cacna1s,Cacna2d1,Cacnb1,Camk2b,Casq1,Casq2,Dmpk,Hrc,Pygm,Rtn2,Slc2a4,Jph1,Jph2,Dhrs7c,Mrln,Jsrp1,Tmem38a,Nol3,Srl,Klhl41,Akap6
10_Member	GO Cellular Components	GO:0033017	sarcoplasmic reticulum membrane	-4.4639	-2.34367	8/23	11937,13400,15464,57339,68460,69563,228003,238161	Atp2a1,Dmpk,Hrc,Jph1,Dhrs7c,Mrln,Klhl41,Akap6
11_Summary	GO Biological Processes	GO:0032989	cellular component morphogenesis	-10.6467	-7.91672	83/643	11459,11464,11472,11785,12305,12322,12323,12372,12373,12632,12799,12808,13008,13009,13043,13169,13175,13617,13800,13845,13846,13848,13866,14042,14184,14432,14733,15529,16773,16776,16782,17181,17755,17756,17760,17762,17906,17930,17965,17967,17996,18008,18175,18186,18208,20315,20347,20348,20355,20358,21393,21916,21955,21956,21957,22003,22138,22437,23969,24131,50884,56320,59006,68016,68760,68794,688…	Acta1,Actc1,Actn2,Apbb1,Ddr1,Camk2a,Camk2b,Casq1,Casq2,Cfl2,Cnp,Cobl,Csrp2,Csrp3,Cttn,Dbnl,Dclk1,Ednra,Enah,Ephb3,Ephb4,Ephb6,Erbb2,Ext1,Fgfr3,Gap43,Gpc1,Sdc2,Lama2,Lama5,Lamc2,Matn2,Map1b,Map2,Map6,Mapt,Myl2,Myom2,Nbl1,Ncam1,Neb,Nes,Nrap,Nrp1,Ntn1,Cxcl12,Sema3b,Sema3c,Sema4f,Sema6a,Tcap,Tmod1,Tnnt1,Tnnt2,Tnnt3,Tpm1,Ttn,Xirp1,Pacsin1,Ldb3,Nckap1,Dbn1,Myoz2,Cavin4,Synpo2l,Flnc,Mypn,Nexn,Dab2ip,Lmo…
11_Member	GO Biological Processes	GO:0032989	cellular component morphogenesis	-10.6467	-7.91672	83/643	11459,11464,11472,11785,12305,12322,12323,12372,12373,12632,12799,12808,13008,13009,13043,13169,13175,13617,13800,13845,13846,13848,13866,14042,14184,14432,14733,15529,16773,16776,16782,17181,17755,17756,17760,17762,17906,17930,17965,17967,17996,18008,18175,18186,18208,20315,20347,20348,20355,20358,21393,21916,21955,21956,21957,22003,22138,22437,23969,24131,50884,56320,59006,68016,68760,68794,688…	Acta1,Actc1,Actn2,Apbb1,Ddr1,Camk2a,Camk2b,Casq1,Casq2,Cfl2,Cnp,Cobl,Csrp2,Csrp3,Cttn,Dbnl,Dclk1,Ednra,Enah,Ephb3,Ephb4,Ephb6,Erbb2,Ext1,Fgfr3,Gap43,Gpc1,Sdc2,Lama2,Lama5,Lamc2,Matn2,Map1b,Map2,Map6,Mapt,Myl2,Myom2,Nbl1,Ncam1,Neb,Nes,Nrap,Nrp1,Ntn1,Cxcl12,Sema3b,Sema3c,Sema4f,Sema6a,Tcap,Tmod1,Tnnt1,Tnnt2,Tnnt3,Tpm1,Ttn,Xirp1,Pacsin1,Ldb3,Nckap1,Dbn1,Myoz2,Cavin4,Synpo2l,Flnc,Mypn,Nexn,Dab2ip,Lmo…
11_Member	KEGG Pathway	mmu04360	Axon guidance	-5.47461	-3.20057	28/181	12322,12323,12632,13800,13845,13846,13848,15461,17974,18186,18208,20315,20347,20348,20355,20358,20779,53972,57764,67268,67938,93742,107449,108151,226251,244058,319713,319757	Camk2a,Camk2b,Cfl2,Enah,Ephb3,Ephb4,Ephb6,Hras,Nck2,Nrp1,Ntn1,Cxcl12,Sema3b,Sema3c,Sema4f,Sema6a,Src,Ngef,Ntn4,Myl12a,Myl12b,Pard3,Unc5b,Sema3d,Ablim1,Rgma,Ablim3,Smo
11_Member	GO Biological Processes	GO:0048858	cell projection morphogenesis	-3.68665	-1.74504	52/522	11785,12305,12322,12323,12799,12808,13043,13169,13175,13617,13800,13845,13846,13848,13866,14042,14184,14432,15529,16773,16776,16782,17181,17755,17756,17760,17762,17965,17967,18008,18186,18208,20315,20347,20348,20355,20358,23969,50884,56320,68802,68810,69601,107449,108151,108699,216049,223254,226251,319757,545428,665113	Apbb1,Ddr1,Camk2a,Camk2b,Cnp,Cobl,Cttn,Dbnl,Dclk1,Ednra,Enah,Ephb3,Ephb4,Ephb6,Erbb2,Ext1,Fgfr3,Gap43,Sdc2,Lama2,Lama5,Lamc2,Matn2,Map1b,Map2,Map6,Mapt,Nbl1,Ncam1,Nes,Nrp1,Ntn1,Cxcl12,Sema3b,Sema3c,Sema4f,Sema6a,Pacsin1,Nckap1,Dbn1,Mypn,Nexn,Dab2ip,Unc5b,Sema3d,Chn1,Zfp365,Farp1,Ablim1,Smo,Ccdc141,Tnik
11_Member	GO Biological Processes	GO:0006935	chemotaxis	-3.647	-1.72514	51/511	11785,12642,12778,12927,13617,13800,13845,13846,13848,13866,14042,14388,14432,14745,15945,16773,16776,16782,16803,16859,17181,17329,17967,18186,18208,20292,20296,20304,20306,20307,20312,20315,20347,20348,20355,20358,22329,56066,57342,68802,68810,74748,98365,107449,108151,108699,171095,226251,319757,445007,545428	Apbb1,Ch25h,Ackr3,Bcar1,Ednra,Enah,Ephb3,Ephb4,Ephb6,Erbb2,Ext1,Gab1,Gap43,Lpar1,Cxcl10,Lama2,Lama5,Lamc2,Lbp,Lgals9,Matn2,Cxcl9,Ncam1,Nrp1,Ntn1,Ccl11,Ccl2,Ccl5,Ccl7,Ccl8,Cx3cl1,Cxcl12,Sema3b,Sema3c,Sema4f,Sema6a,Vcam1,Cxcl11,Parva,Mypn,Nexn,Slamf8,Slamf9,Unc5b,Sema3d,Chn1,Il17rc,Ablim1,Smo,Nup85,Ccdc141
11_Member	GO Biological Processes	GO:0042330	taxis	-3.54591	-1.63985	51/516	11785,12642,12778,12927,13617,13800,13845,13846,13848,13866,14042,14388,14432,14745,15945,16773,16776,16782,16803,16859,17181,17329,17967,18186,18208,20292,20296,20304,20306,20307,20312,20315,20347,20348,20355,20358,22329,56066,57342,68802,68810,74748,98365,107449,108151,108699,171095,226251,319757,445007,545428	Apbb1,Ch25h,Ackr3,Bcar1,Ednra,Enah,Ephb3,Ephb4,Ephb6,Erbb2,Ext1,Gab1,Gap43,Lpar1,Cxcl10,Lama2,Lama5,Lamc2,Lbp,Lgals9,Matn2,Cxcl9,Ncam1,Nrp1,Ntn1,Ccl11,Ccl2,Ccl5,Ccl7,Ccl8,Cx3cl1,Cxcl12,Sema3b,Sema3c,Sema4f,Sema6a,Vcam1,Cxcl11,Parva,Mypn,Nexn,Slamf8,Slamf9,Unc5b,Sema3d,Chn1,Il17rc,Ablim1,Smo,Nup85,Ccdc141
11_Member	GO Biological Processes	GO:0048812	neuron projection morphogenesis	-3.40664	-1.54197	50/510	11785,12305,12322,12799,12808,13043,13169,13175,13617,13800,13845,13846,13848,13866,14042,14184,14432,15529,16773,16776,16782,17181,17755,17756,17760,17762,17965,17967,18186,18208,20315,20347,20348,20355,20358,23969,50884,56320,68802,68810,69601,107449,108151,108699,216049,223254,226251,319757,545428,665113	Apbb1,Ddr1,Camk2a,Cnp,Cobl,Cttn,Dbnl,Dclk1,Ednra,Enah,Ephb3,Ephb4,Ephb6,Erbb2,Ext1,Fgfr3,Gap43,Sdc2,Lama2,Lama5,Lamc2,Matn2,Map1b,Map2,Map6,Mapt,Nbl1,Ncam1,Nrp1,Ntn1,Cxcl12,Sema3b,Sema3c,Sema4f,Sema6a,Pacsin1,Nckap1,Dbn1,Mypn,Nexn,Dab2ip,Unc5b,Sema3d,Chn1,Zfp365,Farp1,Ablim1,Smo,Ccdc141,Tnik
11_Member	GO Biological Processes	GO:0007411	axon guidance	-3.35108	-1.5053	29/249	11785,13617,13800,13845,13846,13848,13866,14042,14432,16773,16776,16782,17181,17967,18186,18208,20315,20347,20348,20355,20358,68802,68810,107449,108151,108699,226251,319757,545428	Apbb1,Ednra,Enah,Ephb3,Ephb4,Ephb6,Erbb2,Ext1,Gap43,Lama2,Lama5,Lamc2,Matn2,Ncam1,Nrp1,Ntn1,Cxcl12,Sema3b,Sema3c,Sema4f,Sema6a,Mypn,Nexn,Unc5b,Sema3d,Chn1,Ablim1,Smo,Ccdc141
11_Member	GO Biological Processes	GO:0097485	neuron projection guidance	-3.32238	-1.48238	29/250	11785,13617,13800,13845,13846,13848,13866,14042,14432,16773,16776,16782,17181,17967,18186,18208,20315,20347,20348,20355,20358,68802,68810,107449,108151,108699,226251,319757,545428	Apbb1,Ednra,Enah,Ephb3,Ephb4,Ephb6,Erbb2,Ext1,Gap43,Lama2,Lama5,Lamc2,Matn2,Ncam1,Nrp1,Ntn1,Cxcl12,Sema3b,Sema3c,Sema4f,Sema6a,Mypn,Nexn,Unc5b,Sema3d,Chn1,Ablim1,Smo,Ccdc141
11_Member	GO Biological Processes	GO:0120039	plasma membrane bounded cell projection morphogenesis	-3.29056	-1.45848	50/516	11785,12305,12322,12799,12808,13043,13169,13175,13617,13800,13845,13846,13848,13866,14042,14184,14432,15529,16773,16776,16782,17181,17755,17756,17760,17762,17965,17967,18186,18208,20315,20347,20348,20355,20358,23969,50884,56320,68802,68810,69601,107449,108151,108699,216049,223254,226251,319757,545428,665113	Apbb1,Ddr1,Camk2a,Cnp,Cobl,Cttn,Dbnl,Dclk1,Ednra,Enah,Ephb3,Ephb4,Ephb6,Erbb2,Ext1,Fgfr3,Gap43,Sdc2,Lama2,Lama5,Lamc2,Matn2,Map1b,Map2,Map6,Mapt,Nbl1,Ncam1,Nrp1,Ntn1,Cxcl12,Sema3b,Sema3c,Sema4f,Sema6a,Pacsin1,Nckap1,Dbn1,Mypn,Nexn,Dab2ip,Unc5b,Sema3d,Chn1,Zfp365,Farp1,Ablim1,Smo,Ccdc141,Tnik
11_Member	GO Biological Processes	GO:0032990	cell part morphogenesis	-3.16913	-1.36245	52/549	11785,12305,12322,12323,12799,12808,13043,13169,13175,13617,13800,13845,13846,13848,13866,14042,14184,14432,15529,16773,16776,16782,17181,17755,17756,17760,17762,17965,17967,18008,18186,18208,20315,20347,20348,20355,20358,23969,50884,56320,68802,68810,69601,107449,108151,108699,216049,223254,226251,319757,545428,665113	Apbb1,Ddr1,Camk2a,Camk2b,Cnp,Cobl,Cttn,Dbnl,Dclk1,Ednra,Enah,Ephb3,Ephb4,Ephb6,Erbb2,Ext1,Fgfr3,Gap43,Sdc2,Lama2,Lama5,Lamc2,Matn2,Map1b,Map2,Map6,Mapt,Nbl1,Ncam1,Nes,Nrp1,Ntn1,Cxcl12,Sema3b,Sema3c,Sema4f,Sema6a,Pacsin1,Nckap1,Dbn1,Mypn,Nexn,Dab2ip,Unc5b,Sema3d,Chn1,Zfp365,Farp1,Ablim1,Smo,Ccdc141,Tnik
11_Member	GO Biological Processes	GO:0061564	axon development	-2.76635	-1.0605	40/412	11785,12305,12799,12808,13175,13617,13800,13845,13846,13848,13866,14042,14184,14432,16773,16776,16782,17181,17390,17755,17756,17762,17967,18186,18208,20315,20347,20348,20355,20358,68802,68810,69216,107449,108151,108699,226251,226841,319757,545428	Apbb1,Ddr1,Cnp,Cobl,Dclk1,Ednra,Enah,Ephb3,Ephb4,Ephb6,Erbb2,Ext1,Fgfr3,Gap43,Lama2,Lama5,Lamc2,Matn2,Mmp2,Map1b,Map2,Mapt,Ncam1,Nrp1,Ntn1,Cxcl12,Sema3b,Sema3c,Sema4f,Sema6a,Mypn,Nexn,Svbp,Unc5b,Sema3d,Chn1,Ablim1,Vash2,Smo,Ccdc141
11_Member	GO Biological Processes	GO:0007409	axonogenesis	-2.4487	-0.815634	36/376	11785,12799,12808,13175,13617,13800,13845,13846,13848,13866,14042,14184,14432,16773,16776,16782,17181,17755,17756,17762,17967,18186,18208,20315,20347,20348,20355,20358,68802,68810,107449,108151,108699,226251,319757,545428	Apbb1,Cnp,Cobl,Dclk1,Ednra,Enah,Ephb3,Ephb4,Ephb6,Erbb2,Ext1,Fgfr3,Gap43,Lama2,Lama5,Lamc2,Matn2,Map1b,Map2,Mapt,Ncam1,Nrp1,Ntn1,Cxcl12,Sema3b,Sema3c,Sema4f,Sema6a,Mypn,Nexn,Unc5b,Sema3d,Chn1,Ablim1,Smo,Ccdc141
12_Summary	GO Biological Processes	GO:0035456	response to interferon-beta	-10.2405	-7.52078	21/64	14468,14469,15944,15951,15953,15957,15959,16145,21822,23960,26388,54396,55932,60440,69550,226695,229900,246730,327959,381308,100039796,14042,14082,15061,15945,15958,16159,16420,16859,17329,17857,17858,18985,20821,23961,23962,54123,58203,64685,67775,70450,74568,77125,80861,100689,112419,214593,231655,667370,100038882,26362	Gbp2b,Gbp2,Irgm1,Ifi204,Ifi47,Ifit1,Ifit3,Igtp,Tgtp1,Oas1g,Ifi202b,Irgm2,Gbp3,Iigp1,Bst2,Ifi205,Gbp7,Oas1a,Xaf1,Ifi211,Tgtp2,Ext1,Fadd,Ifi44l,Cxcl10,Ifit2,Il12a,Itgb6,Lgals9,Cxcl9,Mx1,Mx2,Pou2af1,Trim21,Oas1b,Oasl2,Irf7,Zbp1,Nmi,Rtp4,Unc13d,Mlkl,Il33,Dhx58,Spon2,Ifit1bl2,Duox2,Oasl1,Ifit3b,Isg15,Axl
12_Member	GO Biological Processes	GO:0035456	response to interferon-beta	-10.2405	-7.52078	21/64	14468,14469,15944,15951,15953,15957,15959,16145,21822,23960,26388,54396,55932,60440,69550,226695,229900,246730,327959,381308,100039796	Gbp2b,Gbp2,Irgm1,Ifi204,Ifi47,Ifit1,Ifit3,Igtp,Tgtp1,Oas1g,Ifi202b,Irgm2,Gbp3,Iigp1,Bst2,Ifi205,Gbp7,Oas1a,Xaf1,Ifi211,Tgtp2
12_Member	GO Biological Processes	GO:0035458	cellular response to interferon-beta	-9.61158	-6.93045	19/56	14468,14469,15944,15951,15953,15957,15959,16145,21822,23960,26388,54396,55932,60440,226695,229900,246730,381308,100039796	Gbp2b,Gbp2,Irgm1,Ifi204,Ifi47,Ifit1,Ifit3,Igtp,Tgtp1,Oas1g,Ifi202b,Irgm2,Gbp3,Iigp1,Ifi205,Gbp7,Oas1a,Ifi211,Tgtp2
12_Member	GO Biological Processes	GO:0009615	response to virus	-6.29824	-3.92274	40/287	14042,14082,14468,15061,15944,15945,15951,15957,15958,15959,16145,16159,16420,16859,17329,17857,17858,18985,20821,21822,23960,23961,23962,54123,58203,64685,67775,69550,70450,74568,77125,80861,100689,112419,214593,229900,231655,246730,667370,100038882	Ext1,Fadd,Gbp2b,Ifi44l,Irgm1,Cxcl10,Ifi204,Ifit1,Ifit2,Ifit3,Igtp,Il12a,Itgb6,Lgals9,Cxcl9,Mx1,Mx2,Pou2af1,Trim21,Tgtp1,Oas1g,Oas1b,Oasl2,Irf7,Zbp1,Nmi,Rtp4,Bst2,Unc13d,Mlkl,Il33,Dhx58,Spon2,Ifit1bl2,Duox2,Gbp7,Oasl1,Oas1a,Ifit3b,Isg15
12_Member	GO Biological Processes	GO:0051607	defense response to virus	-4.47425	-2.35147	30/226	14082,14468,15061,15945,15951,15957,15958,15959,17329,17857,17858,20821,23960,23961,23962,54123,58203,67775,69550,70450,74568,77125,80861,100689,112419,229900,231655,246730,667370,100038882	Fadd,Gbp2b,Ifi44l,Cxcl10,Ifi204,Ifit1,Ifit2,Ifit3,Cxcl9,Mx1,Mx2,Trim21,Oas1g,Oas1b,Oasl2,Irf7,Zbp1,Rtp4,Bst2,Unc13d,Mlkl,Il33,Dhx58,Spon2,Ifit1bl2,Gbp7,Oasl1,Oas1a,Ifit3b,Isg15
12_Member	GO Biological Processes	GO:0140546	defense response to symbiont	-4.43766	-2.32995	30/227	14082,14468,15061,15945,15951,15957,15958,15959,17329,17857,17858,20821,23960,23961,23962,54123,58203,67775,69550,70450,74568,77125,80861,100689,112419,229900,231655,246730,667370,100038882	Fadd,Gbp2b,Ifi44l,Cxcl10,Ifi204,Ifit1,Ifit2,Ifit3,Cxcl9,Mx1,Mx2,Trim21,Oas1g,Oas1b,Oasl2,Irf7,Zbp1,Rtp4,Bst2,Unc13d,Mlkl,Il33,Dhx58,Spon2,Ifit1bl2,Gbp7,Oasl1,Oas1a,Ifit3b,Isg15
12_Member	GO Biological Processes	GO:0035455	response to interferon-alpha	-4.24623	-2.16947	9/31	15951,15957,15958,15959,21822,23960,26362,69550,246730	Ifi204,Ifit1,Ifit2,Ifit3,Tgtp1,Oas1g,Axl,Bst2,Oas1a
12_Member	GO Biological Processes	GO:0035457	cellular response to interferon-alpha	-4.15098	-2.09534	7/19	15951,15957,15958,15959,23960,26362,246730	Ifi204,Ifit1,Ifit2,Ifit3,Oas1g,Axl,Oas1a
13_Summary	GO Cellular Components	GO:0031430	M band	-10.1811	-7.47133	12/19	11733,12955,14200,15507,17930,22138,66106,93677,228003,242702,320502,380698,11937,17879,17896,72330	Ank1,Cryab,Fhl2,Hspb1,Myom2,Ttn,Smpx,Lmod2,Klhl41,Myom3,Lmod3,Obscn,Atp2a1,Myh1,Myl4,Klhl40
13_Member	GO Cellular Components	GO:0031430	M band	-10.1811	-7.47133	12/19	11733,12955,14200,15507,17930,22138,66106,93677,228003,242702,320502,380698	Ank1,Cryab,Fhl2,Hspb1,Myom2,Ttn,Smpx,Lmod2,Klhl41,Myom3,Lmod3,Obscn
13_Member	GO Cellular Components	GO:0031672	A band	-9.82519	-7.12517	16/38	11733,11937,12955,14200,15507,17879,17896,17930,22138,66106,72330,93677,228003,242702,320502,380698	Ank1,Atp2a1,Cryab,Fhl2,Hspb1,Myh1,Myl4,Myom2,Ttn,Smpx,Klhl40,Lmod2,Klhl41,Myom3,Lmod3,Obscn
14_Summary	GO Biological Processes	GO:0032970	regulation of actin filament-based process	-9.40608	-6.73409	59/413	11472,11475,11539,11567,12373,12391,12632,13009,13043,13169,14086,14463,14613,14726,14745,15162,15461,16456,16480,17974,17996,18186,19240,20312,20410,21872,21916,21924,21956,22003,29816,30794,30948,50884,56320,56363,58804,66898,68760,69288,69550,70420,83964,93677,93742,98660,104252,104445,118449,170643,213649,216831,225115,235431,238161,268970,320502,432995,623781,12338,12695,17318,17475,17755,17…	Actn2,Acta2,Adora1,Avil,Casq2,Cav3,Cfl2,Csrp3,Cttn,Dbnl,Fscn1,Gata4,Gja5,Pdpn,Lpar1,Hck,Hras,F11r,Jup,Nck2,Neb,Nrp1,Tmsb10,Cx3cl1,Sorbs3,Tjp1,Tmod1,Tnnc1,Tnnt2,Tpm1,Hip1r,Pdlim4,Bin1,Nckap1,Dbn1,Tmeff2,Cdc42ep5,Baiap2l1,Synpo2l,Rhobtb1,Bst2,Arpin,Jam3,Lmod2,Pard3,Atp1a2,Cdc42ep2,Cdc42ep1,Synpo2,Kirrel,Arhgef19,Arhgap44,Svil,Coro2b,Akap6,Arhgap28,Lmod3,Smim22,Gm14137,Capn6,Patj,Mid1,Mpdz,Map1b,Map…
14_Member	GO Biological Processes	GO:0032970	regulation of actin filament-based process	-9.40608	-6.73409	59/413	11472,11475,11539,11567,12373,12391,12632,13009,13043,13169,14086,14463,14613,14726,14745,15162,15461,16456,16480,17974,17996,18186,19240,20312,20410,21872,21916,21924,21956,22003,29816,30794,30948,50884,56320,56363,58804,66898,68760,69288,69550,70420,83964,93677,93742,98660,104252,104445,118449,170643,213649,216831,225115,235431,238161,268970,320502,432995,623781	Actn2,Acta2,Adora1,Avil,Casq2,Cav3,Cfl2,Csrp3,Cttn,Dbnl,Fscn1,Gata4,Gja5,Pdpn,Lpar1,Hck,Hras,F11r,Jup,Nck2,Neb,Nrp1,Tmsb10,Cx3cl1,Sorbs3,Tjp1,Tmod1,Tnnc1,Tnnt2,Tpm1,Hip1r,Pdlim4,Bin1,Nckap1,Dbn1,Tmeff2,Cdc42ep5,Baiap2l1,Synpo2l,Rhobtb1,Bst2,Arpin,Jam3,Lmod2,Pard3,Atp1a2,Cdc42ep2,Cdc42ep1,Synpo2,Kirrel,Arhgef19,Arhgap44,Svil,Coro2b,Akap6,Arhgap28,Lmod3,Smim22,Gm14137
14_Member	GO Biological Processes	GO:0051493	regulation of cytoskeleton organization	-6.46192	-4.06774	63/544	11472,11567,12338,12391,12632,12695,13043,13169,14086,14745,15162,15461,16456,17318,17475,17755,17756,17760,17762,17974,17996,18008,18186,19240,20312,20410,21872,21916,22003,23805,26903,29816,30794,30948,50884,56320,56363,56471,58522,58804,66898,68760,69288,69550,70420,71709,78926,83964,93677,104252,104445,118449,170643,170835,213649,216831,225115,235431,268970,320502,380842,432995,623781	Actn2,Avil,Capn6,Cav3,Cfl2,Patj,Cttn,Dbnl,Fscn1,Lpar1,Hck,Hras,F11r,Mid1,Mpdz,Map1b,Map2,Map6,Mapt,Nck2,Neb,Nes,Nrp1,Tmsb10,Cx3cl1,Sorbs3,Tjp1,Tmod1,Tpm1,Apc2,Dysf,Hip1r,Pdlim4,Bin1,Nckap1,Dbn1,Tmeff2,Stmn4,Trim54,Cdc42ep5,Baiap2l1,Synpo2l,Rhobtb1,Bst2,Arpin,Syde1,Gas2l1,Jam3,Lmod2,Cdc42ep2,Cdc42ep1,Synpo2,Kirrel,Inpp5j,Arhgef19,Arhgap44,Svil,Coro2b,Arhgap28,Lmod3,Stmnd1,Smim22,Gm14137
14_Member	GO Biological Processes	GO:0032956	regulation of actin cytoskeleton organization	-5.87266	-3.55417	46/365	11472,11567,12391,12632,13043,13169,14086,14745,15162,15461,16456,17974,17996,18186,19240,20312,20410,21872,21916,22003,29816,30794,30948,50884,56320,56363,58804,66898,68760,69288,69550,70420,83964,93677,104252,104445,118449,170643,213649,216831,225115,235431,268970,320502,432995,623781	Actn2,Avil,Cav3,Cfl2,Cttn,Dbnl,Fscn1,Lpar1,Hck,Hras,F11r,Nck2,Neb,Nrp1,Tmsb10,Cx3cl1,Sorbs3,Tjp1,Tmod1,Tpm1,Hip1r,Pdlim4,Bin1,Nckap1,Dbn1,Tmeff2,Cdc42ep5,Baiap2l1,Synpo2l,Rhobtb1,Bst2,Arpin,Jam3,Lmod2,Cdc42ep2,Cdc42ep1,Synpo2,Kirrel,Arhgef19,Arhgap44,Svil,Coro2b,Arhgap28,Lmod3,Smim22,Gm14137
14_Member	GO Biological Processes	GO:1902903	regulation of supramolecular fiber organization	-5.59767	-3.29366	47/385	11472,11567,12391,12632,12955,13043,13169,14745,15530,16456,17318,17755,17756,17762,17974,18186,19240,20312,20410,21872,21916,22003,23805,26903,29816,30794,30948,50884,56320,56363,58522,58804,66898,68760,70420,78926,93677,104252,104445,118449,170643,170835,225115,235431,268970,320502,623781	Actn2,Avil,Cav3,Cfl2,Cryab,Cttn,Dbnl,Lpar1,Hspg2,F11r,Mid1,Map1b,Map2,Mapt,Nck2,Nrp1,Tmsb10,Cx3cl1,Sorbs3,Tjp1,Tmod1,Tpm1,Apc2,Dysf,Hip1r,Pdlim4,Bin1,Nckap1,Dbn1,Tmeff2,Trim54,Cdc42ep5,Baiap2l1,Synpo2l,Arpin,Gas2l1,Lmod2,Cdc42ep2,Cdc42ep1,Synpo2,Kirrel,Inpp5j,Svil,Coro2b,Arhgap28,Lmod3,Gm14137
14_Member	GO Biological Processes	GO:0110053	regulation of actin filament organization	-4.71331	-2.55599	35/275	11472,11567,12632,13043,13169,14745,16456,17974,18186,19240,20312,20410,21872,21916,22003,29816,30794,30948,50884,56320,56363,58804,66898,68760,70420,93677,104252,104445,118449,170643,225115,235431,268970,320502,623781	Actn2,Avil,Cfl2,Cttn,Dbnl,Lpar1,F11r,Nck2,Nrp1,Tmsb10,Cx3cl1,Sorbs3,Tjp1,Tmod1,Tpm1,Hip1r,Pdlim4,Bin1,Nckap1,Dbn1,Tmeff2,Cdc42ep5,Baiap2l1,Synpo2l,Arpin,Lmod2,Cdc42ep2,Cdc42ep1,Synpo2,Kirrel,Svil,Coro2b,Arhgap28,Lmod3,Gm14137
14_Member	GO Biological Processes	GO:0030832	regulation of actin filament length	-4.20833	-2.14067	24/168	11472,11567,12632,13043,13169,17974,17996,19240,21916,22003,29816,30948,50884,56320,58804,66898,93677,104252,104445,170643,225115,268970,320502,623781	Actn2,Avil,Cfl2,Cttn,Dbnl,Nck2,Neb,Tmsb10,Tmod1,Tpm1,Hip1r,Bin1,Nckap1,Dbn1,Cdc42ep5,Baiap2l1,Lmod2,Cdc42ep2,Cdc42ep1,Kirrel,Svil,Arhgap28,Lmod3,Gm14137
14_Member	GO Biological Processes	GO:0051495	positive regulation of cytoskeleton organization	-4.10476	-2.06329	27/203	11472,12391,12632,13043,14745,15162,15461,17755,17762,17974,18008,18186,20312,20410,22003,30794,30948,50884,58804,66898,68760,93677,104252,104445,118449,170643,623781	Actn2,Cav3,Cfl2,Cttn,Lpar1,Hck,Hras,Map1b,Mapt,Nck2,Nes,Nrp1,Cx3cl1,Sorbs3,Tpm1,Pdlim4,Bin1,Nckap1,Cdc42ep5,Baiap2l1,Synpo2l,Lmod2,Cdc42ep2,Cdc42ep1,Synpo2,Kirrel,Gm14137
14_Member	GO Biological Processes	GO:0032271	regulation of protein polymerization	-3.95954	-1.94676	27/207	11567,12391,13043,13169,17755,17756,17762,17974,19240,21916,22003,29816,30948,50884,56320,58804,66898,67971,93677,104252,104445,170643,170835,225115,268970,320502,623781	Avil,Cav3,Cttn,Dbnl,Map1b,Map2,Mapt,Nck2,Tmsb10,Tmod1,Tpm1,Hip1r,Bin1,Nckap1,Dbn1,Cdc42ep5,Baiap2l1,Tppp3,Lmod2,Cdc42ep2,Cdc42ep1,Kirrel,Inpp5j,Svil,Arhgap28,Lmod3,Gm14137
14_Member	GO Biological Processes	GO:0008064	regulation of actin polymerization or depolymerization	-3.89456	-1.89736	23/165	11472,11567,12632,13043,13169,17974,19240,21916,22003,29816,30948,50884,56320,58804,66898,93677,104252,104445,170643,225115,268970,320502,623781	Actn2,Avil,Cfl2,Cttn,Dbnl,Nck2,Tmsb10,Tmod1,Tpm1,Hip1r,Bin1,Nckap1,Dbn1,Cdc42ep5,Baiap2l1,Lmod2,Cdc42ep2,Cdc42ep1,Kirrel,Svil,Arhgap28,Lmod3,Gm14137
14_Member	GO Biological Processes	GO:0030833	regulation of actin filament polymerization	-3.80187	-1.83083	21/146	11567,13043,13169,17974,19240,21916,22003,29816,30948,50884,56320,58804,66898,93677,104252,104445,170643,225115,268970,320502,623781	Avil,Cttn,Dbnl,Nck2,Tmsb10,Tmod1,Tpm1,Hip1r,Bin1,Nckap1,Dbn1,Cdc42ep5,Baiap2l1,Lmod2,Cdc42ep2,Cdc42ep1,Kirrel,Svil,Arhgap28,Lmod3,Gm14137
14_Member	GO Biological Processes	GO:0090066	regulation of anatomical structure size	-3.76619	-1.80992	55/557	11472,11475,11539,11567,11951,12391,12632,12904,13043,13166,13169,13617,14042,14062,14613,17390,17755,17756,17762,17974,17996,18186,18208,19092,19240,20312,20315,20347,20348,20355,20358,20657,21391,21916,22003,29816,30948,50884,56320,58804,66898,69129,93677,98660,104252,104445,108151,170643,225115,242202,244058,268970,320502,380711,623781	Actn2,Acta2,Adora1,Avil,Atp5g1,Cav3,Cfl2,Crabp2,Cttn,Dbh,Dbnl,Ednra,Ext1,F2r,Gja5,Mmp2,Map1b,Map2,Mapt,Nck2,Neb,Nrp1,Ntn1,Prkg2,Tmsb10,Cx3cl1,Cxcl12,Sema3b,Sema3c,Sema4f,Sema6a,Sod3,Tbxas1,Tmod1,Tpm1,Hip1r,Bin1,Nckap1,Dbn1,Cdc42ep5,Baiap2l1,Pex11g,Lmod2,Atp1a2,Cdc42ep2,Cdc42ep1,Sema3d,Kirrel,Svil,Pde5a,Rgma,Arhgap28,Lmod3,Rap1gap2,Gm14137
14_Member	GO Biological Processes	GO:0032535	regulation of cellular component size	-3.72728	-1.77717	42/393	11472,11567,11951,12391,12632,12904,13043,13169,17755,17756,17762,17974,17996,18186,18208,19092,19240,20315,20347,20348,20355,20358,21916,22003,29816,30948,50884,56320,58804,66898,69129,93677,104252,104445,108151,170643,225115,244058,268970,320502,380711,623781	Actn2,Avil,Atp5g1,Cav3,Cfl2,Crabp2,Cttn,Dbnl,Map1b,Map2,Mapt,Nck2,Neb,Nrp1,Ntn1,Prkg2,Tmsb10,Cxcl12,Sema3b,Sema3c,Sema4f,Sema6a,Tmod1,Tpm1,Hip1r,Bin1,Nckap1,Dbn1,Cdc42ep5,Baiap2l1,Pex11g,Lmod2,Cdc42ep2,Cdc42ep1,Sema3d,Kirrel,Svil,Rgma,Arhgap28,Lmod3,Rap1gap2,Gm14137
14_Member	GO Biological Processes	GO:1902905	positive regulation of supramolecular fiber organization	-3.69713	-1.75045	24/181	11472,12391,12632,13043,14745,17755,17762,17974,18186,20312,20410,22003,30794,30948,50884,58804,66898,68760,93677,104252,104445,118449,170643,623781	Actn2,Cav3,Cfl2,Cttn,Lpar1,Map1b,Mapt,Nck2,Nrp1,Cx3cl1,Sorbs3,Tpm1,Pdlim4,Bin1,Nckap1,Cdc42ep5,Baiap2l1,Synpo2l,Lmod2,Cdc42ep2,Cdc42ep1,Synpo2,Kirrel,Gm14137
14_Member	GO Biological Processes	GO:0032273	positive regulation of protein polymerization	-3.46787	-1.58447	15/92	12391,13043,17755,17762,17974,30948,50884,58804,66898,67971,93677,104252,104445,170643,623781	Cav3,Cttn,Map1b,Mapt,Nck2,Bin1,Nckap1,Cdc42ep5,Baiap2l1,Tppp3,Lmod2,Cdc42ep2,Cdc42ep1,Kirrel,Gm14137
14_Member	GO Biological Processes	GO:0030838	positive regulation of actin filament polymerization	-3.46319	-1.58272	11/55	13043,17974,30948,50884,58804,66898,93677,104252,104445,170643,623781	Cttn,Nck2,Bin1,Nckap1,Cdc42ep5,Baiap2l1,Lmod2,Cdc42ep2,Cdc42ep1,Kirrel,Gm14137
14_Member	GO Biological Processes	GO:0043254	regulation of protein-containing complex assembly	-2.73133	-1.02938	41/427	11567,12391,12955,13043,13169,14086,15162,15944,16145,17755,17756,17762,17967,17974,19240,20779,21916,22003,22375,29816,30948,50884,56320,58804,66898,67971,69601,78688,83964,93677,104252,104445,170643,170835,225115,225849,229898,268970,320502,623781,100038882	Avil,Cav3,Cryab,Cttn,Dbnl,Fscn1,Hck,Irgm1,Igtp,Map1b,Map2,Mapt,Ncam1,Nck2,Tmsb10,Src,Tmod1,Tpm1,Wars,Hip1r,Bin1,Nckap1,Dbn1,Cdc42ep5,Baiap2l1,Tppp3,Dab2ip,Nol3,Jam3,Lmod2,Cdc42ep2,Cdc42ep1,Kirrel,Inpp5j,Svil,Ppp2r5b,Gbp5,Arhgap28,Lmod3,Gm14137,Isg15
14_Member	GO Biological Processes	GO:0031334	positive regulation of protein-containing complex assembly	-2.59726	-0.936039	23/204	12391,13043,14086,17755,17762,17974,20779,22375,29816,30948,50884,58804,66898,67971,69601,93677,104252,104445,170643,225849,229898,623781,100038882	Cav3,Cttn,Fscn1,Map1b,Mapt,Nck2,Src,Wars,Hip1r,Bin1,Nckap1,Cdc42ep5,Baiap2l1,Tppp3,Dab2ip,Lmod2,Cdc42ep2,Cdc42ep1,Kirrel,Ppp2r5b,Gbp5,Gm14137,Isg15
15_Summary	GO Biological Processes	GO:0090257	regulation of muscle system process	-9.22721	-6.56418	43/255	11474,11539,11749,11931,11937,12372,12373,12391,13043,13400,14062,14463,14613,15464,16011,16480,16600,17928,18159,20698,21924,21952,21953,21955,21956,21957,22138,29856,30948,56320,57440,66139,74166,78688,98660,106393,109624,110880,114249,238161,241113,242202,433766,12293,13009,13166,13617,13731,14129,14566,17390,17896,17906,17967,20312,20536,20779,21391,22003,23828,26357,29816,52856,54377,56745,6…	Actn3,Adora1,Anxa6,Atp1b1,Atp2a1,Casq1,Casq2,Cav3,Cttn,Dmpk,F2r,Gata4,Gja5,Hrc,Igfbp5,Jup,Klf4,Myog,Nppc,Sphk1,Tnnc1,Tnni1,Tnni2,Tnnt1,Tnnt2,Tnnt3,Ttn,Smtn,Bin1,Dbn1,Ehd3,Mymk,Tmem38a,Nol3,Atp1a2,Srl,Cald1,Scn4a,Npnt,Akap6,Prkag3,Pde5a,Trim63,Cacna2d1,Csrp3,Dbh,Ednra,Emp2,Fcgr1,Gdf9,Mmp2,Myl4,Myl2,Ncam1,Cx3cl1,Slc4a3,Src,Tbxas1,Tpm1,Bves,Abcg2,Hip1r,Mtg2,Cacng4,C1qtnf1,Popdc2,Atpsckmt,Il33,Ecrg4,…
15_Member	GO Biological Processes	GO:0090257	regulation of muscle system process	-9.22721	-6.56418	43/255	11474,11539,11749,11931,11937,12372,12373,12391,13043,13400,14062,14463,14613,15464,16011,16480,16600,17928,18159,20698,21924,21952,21953,21955,21956,21957,22138,29856,30948,56320,57440,66139,74166,78688,98660,106393,109624,110880,114249,238161,241113,242202,433766	Actn3,Adora1,Anxa6,Atp1b1,Atp2a1,Casq1,Casq2,Cav3,Cttn,Dmpk,F2r,Gata4,Gja5,Hrc,Igfbp5,Jup,Klf4,Myog,Nppc,Sphk1,Tnnc1,Tnni1,Tnni2,Tnnt1,Tnnt2,Tnnt3,Ttn,Smtn,Bin1,Dbn1,Ehd3,Mymk,Tmem38a,Nol3,Atp1a2,Srl,Cald1,Scn4a,Npnt,Akap6,Prkag3,Pde5a,Trim63
15_Member	GO Biological Processes	GO:0006937	regulation of muscle contraction	-8.62077	-5.98355	32/164	11474,11539,11749,11931,11937,12372,12373,12391,13043,13400,14062,14463,14613,16480,20698,21924,21952,21953,21955,21956,21957,29856,30948,56320,57440,74166,98660,109624,110880,114249,238161,242202	Actn3,Adora1,Anxa6,Atp1b1,Atp2a1,Casq1,Casq2,Cav3,Cttn,Dmpk,F2r,Gata4,Gja5,Jup,Sphk1,Tnnc1,Tnni1,Tnni2,Tnnt1,Tnnt2,Tnnt3,Smtn,Bin1,Dbn1,Ehd3,Tmem38a,Atp1a2,Cald1,Scn4a,Npnt,Akap6,Pde5a
15_Member	GO Biological Processes	GO:0044057	regulation of system process	-7.3203	-4.79959	74/645	11474,11539,11749,11931,11937,12293,12372,12373,12391,13009,13043,13166,13400,13617,13731,14062,14129,14463,14566,14613,15464,16011,16480,16600,17390,17896,17906,17928,17967,18159,20312,20536,20698,20779,21391,21924,21952,21953,21955,21956,21957,22003,22138,23828,26357,29816,29856,30948,52856,54377,56320,56745,57440,64082,66139,68073,74166,77125,78688,78896,93670,93742,98660,106393,109624,110880,…	Actn3,Adora1,Anxa6,Atp1b1,Atp2a1,Cacna2d1,Casq1,Casq2,Cav3,Csrp3,Cttn,Dbh,Dmpk,Ednra,Emp2,F2r,Fcgr1,Gata4,Gdf9,Gja5,Hrc,Igfbp5,Jup,Klf4,Mmp2,Myl4,Myl2,Myog,Ncam1,Nppc,Cx3cl1,Slc4a3,Sphk1,Src,Tbxas1,Tnnc1,Tnni1,Tnni2,Tnnt1,Tnnt2,Tnnt3,Tpm1,Ttn,Bves,Abcg2,Hip1r,Smtn,Bin1,Mtg2,Cacng4,Dbn1,C1qtnf1,Ehd3,Popdc2,Mymk,Atpsckmt,Tmem38a,Il33,Nol3,Ecrg4,Tac4,Pard3,Atp1a2,Srl,Cald1,Scn4a,Npnt,P2rx3,Scn3b,Cor…
15_Member	GO Biological Processes	GO:0006942	regulation of striated muscle contraction	-6.75514	-4.3104	20/88	11474,11539,11931,11937,12372,12373,12391,13400,14463,14613,16480,21957,29856,30948,57440,74166,98660,110880,238161,242202	Actn3,Adora1,Atp1b1,Atp2a1,Casq1,Casq2,Cav3,Dmpk,Gata4,Gja5,Jup,Tnnt3,Smtn,Bin1,Ehd3,Tmem38a,Atp1a2,Scn4a,Akap6,Pde5a
15_Member	GO Biological Processes	GO:1903115	regulation of actin filament-based movement	-6.57449	-4.16575	14/46	11475,11539,12373,12391,14463,14613,14726,16480,21924,21956,30948,56320,98660,238161	Acta2,Adora1,Casq2,Cav3,Gata4,Gja5,Pdpn,Jup,Tnnc1,Tnnt2,Bin1,Dbn1,Atp1a2,Akap6
15_Member	GO Biological Processes	GO:0008016	regulation of heart contraction	-4.45077	-2.33559	27/194	11539,11931,12293,12373,12391,13009,13400,13617,14463,14613,15464,16480,17896,17906,20536,21956,22003,23828,29856,30948,57440,64082,74166,98660,235281,238161,242202	Adora1,Atp1b1,Cacna2d1,Casq2,Cav3,Csrp3,Dmpk,Ednra,Gata4,Gja5,Hrc,Jup,Myl4,Myl2,Slc4a3,Tnnt2,Tpm1,Bves,Smtn,Bin1,Ehd3,Popdc2,Tmem38a,Atp1a2,Scn3b,Akap6,Pde5a
15_Member	GO Biological Processes	GO:0055117	regulation of cardiac muscle contraction	-4.18107	-2.11788	14/71	11539,11931,12373,12391,14463,14613,16480,29856,30948,57440,74166,98660,238161,242202	Adora1,Atp1b1,Casq2,Cav3,Gata4,Gja5,Jup,Smtn,Bin1,Ehd3,Tmem38a,Atp1a2,Akap6,Pde5a
15_Member	GO Biological Processes	GO:1903522	regulation of blood circulation	-3.98675	-1.96999	32/263	11539,11931,12293,12373,12391,13009,13166,13400,13617,14062,14463,14613,15464,16480,17390,17896,17906,20312,20536,21391,21956,22003,23828,29856,30948,57440,64082,74166,98660,235281,238161,242202	Adora1,Atp1b1,Cacna2d1,Casq2,Cav3,Csrp3,Dbh,Dmpk,Ednra,F2r,Gata4,Gja5,Hrc,Jup,Mmp2,Myl4,Myl2,Cx3cl1,Slc4a3,Tbxas1,Tnnt2,Tpm1,Bves,Smtn,Bin1,Ehd3,Popdc2,Tmem38a,Atp1a2,Scn3b,Akap6,Pde5a
15_Member	GO Biological Processes	GO:0086004	regulation of cardiac muscle cell contraction	-3.5026	-1.61027	9/38	11539,12373,12391,14463,14613,16480,30948,98660,238161	Adora1,Casq2,Cav3,Gata4,Gja5,Jup,Bin1,Atp1a2,Akap6
16_Summary	GO Biological Processes	GO:0003015	heart process	-8.72608	-6.08043	25/105	11464,11931,12293,12373,12391,13009,13617,14042,14613,17896,17901,17906,20112,20779,21393,21924,21952,21953,21956,22003,22138,22601,24053,97064,235281,11475,11539,12490,12843,13166,13731,14062,16456,16618,16619,17390,19016,20312,20502,20657,21391,21872,26357,29856,54409,77446,93670,98660,110279,235431,242202,12825,14463,17877,18741,57265,107765	Actc1,Atp1b1,Cacna2d1,Casq2,Cav3,Csrp3,Ednra,Ext1,Gja5,Myl4,Myl1,Myl2,Rps6ka2,Src,Tcap,Tnnc1,Tnni1,Tnni2,Tnnt2,Tpm1,Ttn,Yap1,Sgcg,Wwtr1,Scn3b,Acta2,Adora1,Cd34,Col1a2,Dbh,Emp2,F2r,F11r,Klk1b26,Klk1b27,Mmp2,Pparg,Cx3cl1,Slc16a2,Sod3,Tbxas1,Tjp1,Abcg2,Smtn,Ramp2,Heg1,Tac4,Atp1a2,Bcr,Coro2b,Pde5a,Col3a1,Gata4,Myf5,Pitx2,Fzd2,Ankrd1
16_Member	GO Biological Processes	GO:0003015	heart process	-8.72608	-6.08043	25/105	11464,11931,12293,12373,12391,13009,13617,14042,14613,17896,17901,17906,20112,20779,21393,21924,21952,21953,21956,22003,22138,22601,24053,97064,235281	Actc1,Atp1b1,Cacna2d1,Casq2,Cav3,Csrp3,Ednra,Ext1,Gja5,Myl4,Myl1,Myl2,Rps6ka2,Src,Tcap,Tnnc1,Tnni1,Tnni2,Tnnt2,Tpm1,Ttn,Yap1,Sgcg,Wwtr1,Scn3b
16_Member	GO Biological Processes	GO:0060047	heart contraction	-7.18275	-4.68686	21/91	11464,11931,12293,12373,12391,13009,14042,14613,17896,17901,17906,20112,21393,21924,21952,21953,21956,22003,22138,24053,235281	Actc1,Atp1b1,Cacna2d1,Casq2,Cav3,Csrp3,Ext1,Gja5,Myl4,Myl1,Myl2,Rps6ka2,Tcap,Tnnc1,Tnni1,Tnni2,Tnnt2,Tpm1,Ttn,Sgcg,Scn3b
16_Member	GO Biological Processes	GO:0060048	cardiac muscle contraction	-6.5215	-4.11767	18/75	11464,11931,12293,12373,12391,13009,14613,17896,17901,17906,21393,21924,21952,21953,21956,22003,22138,235281	Actc1,Atp1b1,Cacna2d1,Casq2,Cav3,Csrp3,Gja5,Myl4,Myl1,Myl2,Tcap,Tnnc1,Tnni1,Tnni2,Tnnt2,Tpm1,Ttn,Scn3b
16_Member	GO Biological Processes	GO:0003013	circulatory system process	-4.66774	-2.51591	51/466	11464,11475,11539,11931,12293,12373,12391,12490,12843,13009,13166,13617,13731,14042,14062,14613,16456,16618,16619,17390,17896,17901,17906,19016,20112,20312,20502,20657,20779,21391,21393,21872,21924,21952,21953,21956,22003,22138,22601,24053,26357,29856,54409,77446,93670,97064,98660,110279,235281,235431,242202	Actc1,Acta2,Adora1,Atp1b1,Cacna2d1,Casq2,Cav3,Cd34,Col1a2,Csrp3,Dbh,Ednra,Emp2,Ext1,F2r,Gja5,F11r,Klk1b26,Klk1b27,Mmp2,Myl4,Myl1,Myl2,Pparg,Rps6ka2,Cx3cl1,Slc16a2,Sod3,Src,Tbxas1,Tcap,Tjp1,Tnnc1,Tnni1,Tnni2,Tnnt2,Tpm1,Ttn,Yap1,Sgcg,Abcg2,Smtn,Ramp2,Heg1,Tac4,Wwtr1,Atp1a2,Bcr,Scn3b,Coro2b,Pde5a
16_Member	GO Biological Processes	GO:0048644	muscle organ morphogenesis	-3.94128	-1.93441	16/93	11464,12825,13617,14463,17877,17906,18741,21393,21924,21952,21956,22003,22138,57265,77446,107765	Actc1,Col3a1,Ednra,Gata4,Myf5,Myl2,Pitx2,Tcap,Tnnc1,Tnni1,Tnnt2,Tpm1,Ttn,Fzd2,Heg1,Ankrd1
16_Member	GO Biological Processes	GO:0060415	muscle tissue morphogenesis	-3.8596	-1.86999	15/85	11464,12825,13617,17877,17906,18741,21393,21924,21952,21956,22003,22138,57265,77446,107765	Actc1,Col3a1,Ednra,Myf5,Myl2,Pitx2,Tcap,Tnnc1,Tnni1,Tnnt2,Tpm1,Ttn,Fzd2,Heg1,Ankrd1
16_Member	GO Biological Processes	GO:0008015	blood circulation	-3.65063	-1.72716	45/434	11464,11475,11539,11931,12293,12373,12391,12490,12843,13009,13166,13617,13731,14042,14062,14613,16456,16618,16619,17390,17896,17901,17906,19016,20112,20312,20657,21391,21393,21872,21924,21952,21953,21956,22003,22138,24053,29856,54409,93670,98660,110279,235281,235431,242202	Actc1,Acta2,Adora1,Atp1b1,Cacna2d1,Casq2,Cav3,Cd34,Col1a2,Csrp3,Dbh,Ednra,Emp2,Ext1,F2r,Gja5,F11r,Klk1b26,Klk1b27,Mmp2,Myl4,Myl1,Myl2,Pparg,Rps6ka2,Cx3cl1,Sod3,Tbxas1,Tcap,Tjp1,Tnnc1,Tnni1,Tnni2,Tnnt2,Tpm1,Ttn,Sgcg,Smtn,Ramp2,Tac4,Atp1a2,Bcr,Scn3b,Coro2b,Pde5a
16_Member	GO Biological Processes	GO:0055008	cardiac muscle tissue morphogenesis	-3.02852	-1.25599	12/71	11464,13617,17906,18741,21393,21924,21952,21956,22003,22138,77446,107765	Actc1,Ednra,Myl2,Pitx2,Tcap,Tnnc1,Tnni1,Tnnt2,Tpm1,Ttn,Heg1,Ankrd1
17_Summary	GO Biological Processes	GO:1903169	regulation of calcium ion transmembrane transport	-8.54089	-5.91194	33/174	11931,12159,12293,12295,12299,12372,12373,12391,13617,14062,15464,15945,17329,19122,19700,20312,26903,30948,54378,56437,57440,59091,68460,68528,69563,71912,74166,78688,94045,98660,217154,237611,238161,12322,20296,20304,20315,22393,24115,80708,11472,11539,11911,13400,14199,14664,17999,23967,59095,215748,235281,329152,54377,66114,68073,12292,14613,60613,65106,69454,110880,170706,20167,56636,216739,…	Atp1b1,Bmp4,Cacna2d1,Cacnb1,Cacng1,Casq1,Casq2,Cav3,Ednra,F2r,Hrc,Cxcl10,Cxcl9,Prnp,Rem1,Cx3cl1,Dysf,Bin1,Cacng6,Rrad,Ehd3,Jph2,Dhrs7c,Smim6,Mrln,Jsrp1,Tmem38a,Nol3,P2rx5,Atp1a2,Stac2,Stac3,Akap6,Camk2a,Ccl2,Ccl5,Cxcl12,Wfs1,Best1,Pacsin3,Actn2,Adora1,Atf4,Dmpk,Fhl1,Slc6a9,Nedd4,Osr1,Fxyd6,Cnksr3,Scn3b,Hecw2,Cacng4,Dnajc30,Atpsckmt,Cacna1s,Gja5,Kcnq4,Arl6ip5,Clic3,Scn4a,Tmem37,Rtn2,Fgf21,Acsl6,Er…
17_Member	GO Biological Processes	GO:1903169	regulation of calcium ion transmembrane transport	-8.54089	-5.91194	33/174	11931,12159,12293,12295,12299,12372,12373,12391,13617,14062,15464,15945,17329,19122,19700,20312,26903,30948,54378,56437,57440,59091,68460,68528,69563,71912,74166,78688,94045,98660,217154,237611,238161	Atp1b1,Bmp4,Cacna2d1,Cacnb1,Cacng1,Casq1,Casq2,Cav3,Ednra,F2r,Hrc,Cxcl10,Cxcl9,Prnp,Rem1,Cx3cl1,Dysf,Bin1,Cacng6,Rrad,Ehd3,Jph2,Dhrs7c,Smim6,Mrln,Jsrp1,Tmem38a,Nol3,P2rx5,Atp1a2,Stac2,Stac3,Akap6
17_Member	GO Biological Processes	GO:1901019	regulation of calcium ion transmembrane transporter activity	-6.6694	-4.23921	20/89	11931,12159,12293,12295,12372,12373,12391,15464,19700,26903,56437,57440,59091,68528,69563,71912,98660,217154,237611,238161	Atp1b1,Bmp4,Cacna2d1,Cacnb1,Casq1,Casq2,Cav3,Hrc,Rem1,Dysf,Rrad,Ehd3,Jph2,Smim6,Mrln,Jsrp1,Atp1a2,Stac2,Stac3,Akap6
17_Member	GO Biological Processes	GO:0051924	regulation of calcium ion transport	-6.29824	-3.92274	40/287	11931,12159,12293,12295,12299,12322,12372,12373,12391,13617,14062,15464,15945,17329,19122,19700,20296,20304,20312,20315,22393,24115,26903,30948,54378,56437,57440,59091,68460,68528,69563,71912,74166,78688,80708,94045,98660,217154,237611,238161	Atp1b1,Bmp4,Cacna2d1,Cacnb1,Cacng1,Camk2a,Casq1,Casq2,Cav3,Ednra,F2r,Hrc,Cxcl10,Cxcl9,Prnp,Rem1,Ccl2,Ccl5,Cx3cl1,Cxcl12,Wfs1,Best1,Dysf,Bin1,Cacng6,Rrad,Ehd3,Jph2,Dhrs7c,Smim6,Mrln,Jsrp1,Tmem38a,Nol3,Pacsin3,P2rx5,Atp1a2,Stac2,Stac3,Akap6
17_Member	GO Biological Processes	GO:0010959	regulation of metal ion transport	-5.52698	-3.23132	52/446	11472,11539,11911,11931,12159,12293,12295,12299,12322,12372,12373,12391,13400,13617,14062,14199,14664,15464,15945,17329,17999,19122,19700,20296,20304,20312,20315,22393,23967,24115,26903,30948,54378,56437,57440,59091,59095,68460,68528,69563,71912,74166,78688,80708,94045,98660,215748,217154,235281,237611,238161,329152	Actn2,Adora1,Atf4,Atp1b1,Bmp4,Cacna2d1,Cacnb1,Cacng1,Camk2a,Casq1,Casq2,Cav3,Dmpk,Ednra,F2r,Fhl1,Slc6a9,Hrc,Cxcl10,Cxcl9,Nedd4,Prnp,Rem1,Ccl2,Ccl5,Cx3cl1,Cxcl12,Wfs1,Osr1,Best1,Dysf,Bin1,Cacng6,Rrad,Ehd3,Jph2,Fxyd6,Dhrs7c,Smim6,Mrln,Jsrp1,Tmem38a,Nol3,Pacsin3,P2rx5,Atp1a2,Cnksr3,Stac2,Scn3b,Stac3,Akap6,Hecw2
17_Member	GO Biological Processes	GO:1904062	regulation of cation transmembrane transport	-5.42402	-3.1607	46/379	11472,11931,12159,12293,12295,12299,12372,12373,12391,13617,14062,14199,14664,15464,15945,17329,17999,19122,19700,20296,20312,23967,26903,30948,54377,54378,56437,57440,59091,59095,66114,68073,68460,68528,69563,71912,74166,78688,94045,98660,215748,217154,235281,237611,238161,329152	Actn2,Atp1b1,Bmp4,Cacna2d1,Cacnb1,Cacng1,Casq1,Casq2,Cav3,Ednra,F2r,Fhl1,Slc6a9,Hrc,Cxcl10,Cxcl9,Nedd4,Prnp,Rem1,Ccl2,Cx3cl1,Osr1,Dysf,Bin1,Cacng4,Cacng6,Rrad,Ehd3,Jph2,Fxyd6,Dnajc30,Atpsckmt,Dhrs7c,Smim6,Mrln,Jsrp1,Tmem38a,Nol3,P2rx5,Atp1a2,Cnksr3,Stac2,Scn3b,Stac3,Akap6,Hecw2
17_Member	GO Biological Processes	GO:0034765	regulation of ion transmembrane transport	-4.42218	-2.31938	53/501	11472,11931,12159,12292,12293,12295,12299,12372,12373,12391,13617,14062,14199,14613,14664,15464,15945,17329,17999,19122,19700,20296,20312,23967,26903,30948,54377,54378,56437,57440,59091,59095,60613,65106,66114,68073,68460,68528,69454,69563,71912,74166,78688,94045,98660,110880,170706,215748,217154,235281,237611,238161,329152	Actn2,Atp1b1,Bmp4,Cacna1s,Cacna2d1,Cacnb1,Cacng1,Casq1,Casq2,Cav3,Ednra,F2r,Fhl1,Gja5,Slc6a9,Hrc,Cxcl10,Cxcl9,Nedd4,Prnp,Rem1,Ccl2,Cx3cl1,Osr1,Dysf,Bin1,Cacng4,Cacng6,Rrad,Ehd3,Jph2,Fxyd6,Kcnq4,Arl6ip5,Dnajc30,Atpsckmt,Dhrs7c,Smim6,Clic3,Mrln,Jsrp1,Tmem38a,Nol3,P2rx5,Atp1a2,Scn4a,Tmem37,Cnksr3,Stac2,Scn3b,Stac3,Akap6,Hecw2
17_Member	GO Biological Processes	GO:0032412	regulation of ion transmembrane transporter activity	-4.36952	-2.27157	34/274	11472,11931,12159,12293,12295,12372,12373,12391,13617,14199,14664,15464,17999,19122,19700,20296,23967,26903,54377,56437,57440,59091,59095,68073,68528,69563,71912,98660,215748,217154,235281,237611,238161,329152	Actn2,Atp1b1,Bmp4,Cacna2d1,Cacnb1,Casq1,Casq2,Cav3,Ednra,Fhl1,Slc6a9,Hrc,Nedd4,Prnp,Rem1,Ccl2,Osr1,Dysf,Cacng4,Rrad,Ehd3,Jph2,Fxyd6,Atpsckmt,Smim6,Mrln,Jsrp1,Atp1a2,Cnksr3,Stac2,Scn3b,Stac3,Akap6,Hecw2
17_Member	GO Biological Processes	GO:0022898	regulation of transmembrane transporter activity	-4.05643	-2.02543	34/284	11472,11931,12159,12293,12295,12372,12373,12391,13617,14199,14664,15464,17999,19122,19700,20296,23967,26903,54377,56437,57440,59091,59095,68073,68528,69563,71912,98660,215748,217154,235281,237611,238161,329152	Actn2,Atp1b1,Bmp4,Cacna2d1,Cacnb1,Casq1,Casq2,Cav3,Ednra,Fhl1,Slc6a9,Hrc,Nedd4,Prnp,Rem1,Ccl2,Osr1,Dysf,Cacng4,Rrad,Ehd3,Jph2,Fxyd6,Atpsckmt,Smim6,Mrln,Jsrp1,Atp1a2,Cnksr3,Stac2,Scn3b,Stac3,Akap6,Hecw2
17_Member	GO Biological Processes	GO:0034762	regulation of transmembrane transport	-3.6564	-1.72936	58/602	11472,11931,12159,12292,12293,12295,12299,12372,12373,12391,13617,14062,14199,14613,14664,15464,15945,17329,17999,19122,19700,20167,20296,20312,23967,26903,30948,54377,54378,56437,56636,57440,59091,59095,60613,65106,66114,68073,68460,68528,69454,69563,71912,74166,78688,94045,98660,110880,170706,215748,216739,217154,227358,228775,235281,237611,238161,329152	Actn2,Atp1b1,Bmp4,Cacna1s,Cacna2d1,Cacnb1,Cacng1,Casq1,Casq2,Cav3,Ednra,F2r,Fhl1,Gja5,Slc6a9,Hrc,Cxcl10,Cxcl9,Nedd4,Prnp,Rem1,Rtn2,Ccl2,Cx3cl1,Osr1,Dysf,Bin1,Cacng4,Cacng6,Rrad,Fgf21,Ehd3,Jph2,Fxyd6,Kcnq4,Arl6ip5,Dnajc30,Atpsckmt,Dhrs7c,Smim6,Clic3,Mrln,Jsrp1,Tmem38a,Nol3,P2rx5,Atp1a2,Scn4a,Tmem37,Cnksr3,Acsl6,Stac2,Erfe,Trib3,Scn3b,Stac3,Akap6,Hecw2
17_Member	GO Biological Processes	GO:0032409	regulation of transporter activity	-3.65224	-1.72716	34/298	11472,11931,12159,12293,12295,12372,12373,12391,13617,14199,14664,15464,17999,19122,19700,20296,23967,26903,54377,56437,57440,59091,59095,68073,68528,69563,71912,98660,215748,217154,235281,237611,238161,329152	Actn2,Atp1b1,Bmp4,Cacna2d1,Cacnb1,Casq1,Casq2,Cav3,Ednra,Fhl1,Slc6a9,Hrc,Nedd4,Prnp,Rem1,Ccl2,Osr1,Dysf,Cacng4,Rrad,Ehd3,Jph2,Fxyd6,Atpsckmt,Smim6,Mrln,Jsrp1,Atp1a2,Cnksr3,Stac2,Scn3b,Stac3,Akap6,Hecw2
17_Member	GO Biological Processes	GO:0043269	regulation of ion transport	-3.64022	-1.71996	69/750	11472,11539,11911,11931,12159,12292,12293,12295,12299,12322,12372,12373,12391,13400,13617,14062,14199,14613,14664,15464,15945,17329,17999,18779,19092,19122,19700,20296,20304,20312,20315,20618,22393,23967,24115,26903,30948,54377,54378,54393,56437,57440,59091,59095,60613,65106,66114,68073,68460,68528,69454,69563,71912,74166,78688,80708,80976,94045,98660,109731,110880,170706,171180,215748,217154,235…	Actn2,Adora1,Atf4,Atp1b1,Bmp4,Cacna1s,Cacna2d1,Cacnb1,Cacng1,Camk2a,Casq1,Casq2,Cav3,Dmpk,Ednra,F2r,Fhl1,Gja5,Slc6a9,Hrc,Cxcl10,Cxcl9,Nedd4,Pla2r1,Prkg2,Prnp,Rem1,Ccl2,Ccl5,Cx3cl1,Cxcl12,Sncg,Wfs1,Osr1,Best1,Dysf,Bin1,Cacng4,Cacng6,Gabbr1,Rrad,Ehd3,Jph2,Fxyd6,Kcnq4,Arl6ip5,Dnajc30,Atpsckmt,Dhrs7c,Smim6,Clic3,Mrln,Jsrp1,Tmem38a,Nol3,Pacsin3,Syt13,P2rx5,Atp1a2,Maob,Scn4a,Tmem37,Syt12,Cnksr3,Stac2,S…
17_Member	GO Biological Processes	GO:1904427	positive regulation of calcium ion transmembrane transport	-3.62989	-1.716	15/89	11931,12159,12293,12372,13617,14062,15945,17329,20312,57440,59091,94045,217154,237611,238161	Atp1b1,Bmp4,Cacna2d1,Casq1,Ednra,F2r,Cxcl10,Cxcl9,Cx3cl1,Ehd3,Jph2,P2rx5,Stac2,Stac3,Akap6
17_Member	GO Biological Processes	GO:0010522	regulation of calcium ion transport into cytosol	-3.51549	-1.61558	17/111	12159,12372,12373,13617,14062,15464,15945,17329,19122,20312,59091,68460,71912,74166,78688,94045,238161	Bmp4,Casq1,Casq2,Ednra,F2r,Hrc,Cxcl10,Cxcl9,Prnp,Cx3cl1,Jph2,Dhrs7c,Jsrp1,Tmem38a,Nol3,P2rx5,Akap6
17_Member	GO Biological Processes	GO:0051279	regulation of release of sequestered calcium ion into cytosol	-3.48636	-1.59852	14/82	12372,12373,13617,14062,15464,15945,17329,20312,59091,68460,71912,74166,78688,238161	Casq1,Casq2,Ednra,F2r,Hrc,Cxcl10,Cxcl9,Cx3cl1,Jph2,Dhrs7c,Jsrp1,Tmem38a,Nol3,Akap6
17_Member	GO Biological Processes	GO:0051928	positive regulation of calcium ion transport	-3.40501	-1.54175	20/145	11931,12159,12293,12322,12372,13617,14062,15945,17329,20296,20304,20312,20315,22393,57440,59091,94045,217154,237611,238161	Atp1b1,Bmp4,Cacna2d1,Camk2a,Casq1,Ednra,F2r,Cxcl10,Cxcl9,Ccl2,Ccl5,Cx3cl1,Cxcl12,Wfs1,Ehd3,Jph2,P2rx5,Stac2,Stac3,Akap6
17_Member	GO Biological Processes	GO:1901021	positive regulation of calcium ion transmembrane transporter activity	-3.00422	-1.23759	9/44	11931,12159,12293,12372,57440,59091,217154,237611,238161	Atp1b1,Bmp4,Cacna2d1,Casq1,Ehd3,Jph2,Stac2,Stac3,Akap6
17_Member	GO Biological Processes	GO:1904064	positive regulation of cation transmembrane transport	-2.90696	-1.15688	21/170	11472,11931,12159,12293,12372,13617,14062,14664,15945,17329,20296,20312,54377,57440,59091,68073,94045,215748,217154,237611,238161	Actn2,Atp1b1,Bmp4,Cacna2d1,Casq1,Ednra,F2r,Slc6a9,Cxcl10,Cxcl9,Ccl2,Cx3cl1,Cacng4,Ehd3,Jph2,Atpsckmt,P2rx5,Cnksr3,Stac2,Stac3,Akap6
17_Member	GO Biological Processes	GO:2001259	positive regulation of cation channel activity	-2.86517	-1.12895	13/84	11472,12159,12293,12372,13617,20296,54377,57440,59091,68073,217154,237611,238161	Actn2,Bmp4,Cacna2d1,Casq1,Ednra,Ccl2,Cacng4,Ehd3,Jph2,Atpsckmt,Stac2,Stac3,Akap6
17_Member	GO Biological Processes	GO:0051282	regulation of sequestering of calcium ion	-2.64758	-0.9765	16/121	11749,12372,12373,13198,13617,14062,15464,15945,17329,20312,59091,68460,71912,74166,78688,238161	Anxa6,Casq1,Casq2,Ddit3,Ednra,F2r,Hrc,Cxcl10,Cxcl9,Cx3cl1,Jph2,Dhrs7c,Jsrp1,Tmem38a,Nol3,Akap6
17_Member	GO Biological Processes	GO:2001257	regulation of cation channel activity	-2.56896	-0.913833	21/181	11472,12159,12293,12295,12372,12373,13617,14664,15464,19700,20296,26903,54377,56437,57440,59091,68073,71912,217154,237611,238161	Actn2,Bmp4,Cacna2d1,Cacnb1,Casq1,Casq2,Ednra,Slc6a9,Hrc,Rem1,Ccl2,Dysf,Cacng4,Rrad,Ehd3,Jph2,Atpsckmt,Jsrp1,Stac2,Stac3,Akap6
17_Member	GO Biological Processes	GO:0032414	positive regulation of ion transmembrane transporter activity	-2.46812	-0.825858	16/126	11472,11931,12159,12293,12372,13617,14664,20296,54377,57440,59091,68073,215748,217154,237611,238161	Actn2,Atp1b1,Bmp4,Cacna2d1,Casq1,Ednra,Slc6a9,Ccl2,Cacng4,Ehd3,Jph2,Atpsckmt,Cnksr3,Stac2,Stac3,Akap6
17_Member	GO Biological Processes	GO:0051281	positive regulation of release of sequestered calcium ion into cytosol	-2.45464	-0.820745	8/43	12372,13617,14062,15945,17329,20312,59091,238161	Casq1,Ednra,F2r,Cxcl10,Cxcl9,Cx3cl1,Jph2,Akap6
17_Member	GO Biological Processes	GO:0010524	positive regulation of calcium ion transport into cytosol	-2.25962	-0.690303	10/66	12159,12372,13617,14062,15945,17329,20312,59091,94045,238161	Bmp4,Casq1,Ednra,F2r,Cxcl10,Cxcl9,Cx3cl1,Jph2,P2rx5,Akap6
17_Member	GO Biological Processes	GO:0034767	positive regulation of ion transmembrane transport	-2.24246	-0.676698	21/193	11472,11931,12159,12293,12372,13617,14062,14664,15945,17329,20296,20312,54377,57440,59091,68073,94045,215748,217154,237611,238161	Actn2,Atp1b1,Bmp4,Cacna2d1,Casq1,Ednra,F2r,Slc6a9,Cxcl10,Cxcl9,Ccl2,Cx3cl1,Cacng4,Ehd3,Jph2,Atpsckmt,P2rx5,Cnksr3,Stac2,Stac3,Akap6
17_Member	GO Biological Processes	GO:0032411	positive regulation of transporter activity	-2.20594	-0.658898	16/134	11472,11931,12159,12293,12372,13617,14664,20296,54377,57440,59091,68073,215748,217154,237611,238161	Actn2,Atp1b1,Bmp4,Cacna2d1,Casq1,Ednra,Slc6a9,Ccl2,Cacng4,Ehd3,Jph2,Atpsckmt,Cnksr3,Stac2,Stac3,Akap6
17_Member	GO Biological Processes	GO:0043270	positive regulation of ion transport	-2.09018	-0.566257	31/329	11472,11539,11911,11931,12159,12293,12322,12372,13617,14062,14199,14664,15945,17329,18779,20296,20304,20312,20315,22393,54377,54393,57440,59091,68073,94045,215748,217154,235281,237611,238161	Actn2,Adora1,Atf4,Atp1b1,Bmp4,Cacna2d1,Camk2a,Casq1,Ednra,F2r,Fhl1,Slc6a9,Cxcl10,Cxcl9,Pla2r1,Ccl2,Ccl5,Cx3cl1,Cxcl12,Wfs1,Cacng4,Gabbr1,Ehd3,Jph2,Atpsckmt,P2rx5,Cnksr3,Stac2,Scn3b,Stac3,Akap6
18_Summary	GO Molecular Functions	GO:0008307	structural constituent of muscle	-8.1794	-5.58961	11/21	13008,13009,17901,17907,21393,22138,53318,57339,68810,216459,380698,17879,17896,67268,67938,17883,17885,17906	Csrp2,Csrp3,Myl1,Mylpf,Tcap,Ttn,Pdlim3,Jph1,Nexn,Myl6b,Obscn,Myh1,Myl4,Myl12a,Myl12b,Myh3,Myh8,Myl2
18_Member	GO Molecular Functions	GO:0008307	structural constituent of muscle	-8.1794	-5.58961	11/21	13008,13009,17901,17907,21393,22138,53318,57339,68810,216459,380698	Csrp2,Csrp3,Myl1,Mylpf,Tcap,Ttn,Pdlim3,Jph1,Nexn,Myl6b,Obscn
18_Member	GO Cellular Components	GO:0016460	myosin II complex	-4.32762	-2.23446	7/18	17879,17896,17901,22138,67268,67938,216459	Myh1,Myl4,Myl1,Ttn,Myl12a,Myl12b,Myl6b
18_Member	GO Cellular Components	GO:0016459	myosin complex	-3.53634	-1.63337	11/54	17879,17883,17885,17896,17901,17906,17907,22138,67268,67938,216459	Myh1,Myh3,Myh8,Myl4,Myl1,Myl2,Mylpf,Ttn,Myl12a,Myl12b,Myl6b
19_Summary	GO Molecular Functions	GO:0051371	muscle alpha-actinin binding	-7.84764	-5.26527	9/14	18175,22138,24131,30794,53318,54132,67399,68802,118449,11459,11475,12955,13800,14086,17118,22003,22437,67268,67938,76566,78926,226041,226251,235431,319713,13008,13009,19016	Nrap,Ttn,Ldb3,Pdlim4,Pdlim3,Pdlim1,Pdlim7,Mypn,Synpo2,Acta1,Acta2,Cryab,Enah,Fscn1,Marcks,Tpm1,Xirp1,Myl12a,Myl12b,Rflnb,Gas2l1,Pgm5,Ablim1,Coro2b,Ablim3,Csrp2,Csrp3,Pparg
19_Member	GO Molecular Functions	GO:0051371	muscle alpha-actinin binding	-7.84764	-5.26527	9/14	18175,22138,24131,30794,53318,54132,67399,68802,118449	Nrap,Ttn,Ldb3,Pdlim4,Pdlim3,Pdlim1,Pdlim7,Mypn,Synpo2
19_Member	GO Cellular Components	GO:0032432	actin filament bundle	-7.34817	-4.82102	22/97	11459,11475,12955,13800,14086,17118,22003,22437,24131,30794,53318,54132,67268,67399,67938,76566,78926,118449,226041,226251,235431,319713	Acta1,Acta2,Cryab,Enah,Fscn1,Marcks,Tpm1,Xirp1,Ldb3,Pdlim4,Pdlim3,Pdlim1,Myl12a,Pdlim7,Myl12b,Rflnb,Gas2l1,Synpo2,Pgm5,Ablim1,Coro2b,Ablim3
19_Member	GO Cellular Components	GO:0001725	stress fiber	-6.08312	-3.72553	19/88	11459,11475,13800,14086,22003,22437,24131,30794,53318,54132,67268,67399,67938,78926,118449,226041,226251,235431,319713	Acta1,Acta2,Enah,Fscn1,Tpm1,Xirp1,Ldb3,Pdlim4,Pdlim3,Pdlim1,Myl12a,Pdlim7,Myl12b,Gas2l1,Synpo2,Pgm5,Ablim1,Coro2b,Ablim3
19_Member	GO Cellular Components	GO:0097517	contractile actin filament bundle	-6.08312	-3.72553	19/88	11459,11475,13800,14086,22003,22437,24131,30794,53318,54132,67268,67399,67938,78926,118449,226041,226251,235431,319713	Acta1,Acta2,Enah,Fscn1,Tpm1,Xirp1,Ldb3,Pdlim4,Pdlim3,Pdlim1,Myl12a,Pdlim7,Myl12b,Gas2l1,Synpo2,Pgm5,Ablim1,Coro2b,Ablim3
19_Member	GO Molecular Functions	GO:0042805	actinin binding	-5.64519	-3.33729	12/40	13008,13009,18175,19016,22138,24131,30794,53318,54132,67399,68802,118449	Csrp2,Csrp3,Nrap,Pparg,Ttn,Ldb3,Pdlim4,Pdlim3,Pdlim1,Pdlim7,Mypn,Synpo2
19_Member	GO Cellular Components	GO:0042641	actomyosin	-5.41136	-3.15156	19/97	11459,11475,13800,14086,22003,22437,24131,30794,53318,54132,67268,67399,67938,78926,118449,226041,226251,235431,319713	Acta1,Acta2,Enah,Fscn1,Tpm1,Xirp1,Ldb3,Pdlim4,Pdlim3,Pdlim1,Myl12a,Pdlim7,Myl12b,Gas2l1,Synpo2,Pgm5,Ablim1,Coro2b,Ablim3
19_Member	GO Molecular Functions	GO:0051393	alpha-actinin binding	-5.25819	-3.02138	10/30	18175,19016,22138,24131,30794,53318,54132,67399,68802,118449	Nrap,Pparg,Ttn,Ldb3,Pdlim4,Pdlim3,Pdlim1,Pdlim7,Mypn,Synpo2
20_Summary	GO Cellular Components	GO:0005884	actin filament	-7.4301	-4.88305	26/129	11459,11464,11567,12808,13043,13169,15162,20779,21916,22003,22004,22240,23805,24131,29856,30794,50884,53318,54132,56320,67399,78906,78926,83964,93677,108897,12338,12799,13346,13429,16480,16660,17118,17318,17755,17756,17760,17762,17857,17858,18008,18186,20167,22142,22143,22146,22151,26903,56455,58522,66302,66734,67068,67971,68828,69556,73710,73738,74127,74410,78802,109815,110310,213575,217310,2318…	Acta1,Actc1,Avil,Cobl,Cttn,Dbnl,Hck,Src,Tmod1,Tpm1,Tpm2,Dpysl3,Apc2,Ldb3,Smtn,Pdlim4,Nckap1,Pdlim3,Pdlim1,Dbn1,Pdlim7,Misp,Gas2l1,Jam3,Lmod2,Aif1l,Capn6,Cnp,Des,Dnm1,Jup,Krt31,Marcks,Mid1,Map1b,Map2,Map6,Mapt,Mx1,Mx2,Nes,Nrp1,Rtn2,Tuba1a,Tuba1b,Tuba1c,Tubb2a,Dysf,Dynll1,Trim54,Rmdn1,Map1lc3a,Dynlrb1,Tppp3,Sync,Bod1,Tubb2b,Haus7,Krt80,Ttll11,Ttc30a1,Selenos,Krt7,Dync2li1,Hid1,Radil,Iffo1
20_Member	GO Cellular Components	GO:0005884	actin filament	-7.4301	-4.88305	26/129	11459,11464,11567,12808,13043,13169,15162,20779,21916,22003,22004,22240,23805,24131,29856,30794,50884,53318,54132,56320,67399,78906,78926,83964,93677,108897	Acta1,Actc1,Avil,Cobl,Cttn,Dbnl,Hck,Src,Tmod1,Tpm1,Tpm2,Dpysl3,Apc2,Ldb3,Smtn,Pdlim4,Nckap1,Pdlim3,Pdlim1,Dbn1,Pdlim7,Misp,Gas2l1,Jam3,Lmod2,Aif1l
20_Member	GO Cellular Components	GO:0031941	filamentous actin	-4.25137	-2.16947	10/38	22240,23805,24131,29856,30794,50884,53318,54132,67399,83964	Dpysl3,Apc2,Ldb3,Smtn,Pdlim4,Nckap1,Pdlim3,Pdlim1,Pdlim7,Jam3
20_Member	GO Cellular Components	GO:0099513	polymeric cytoskeletal fiber	-4.1395	-2.08731	67/695	11459,11464,11567,12338,12799,12808,13043,13169,13346,13429,15162,16480,16660,17118,17318,17755,17756,17760,17762,17857,17858,18008,18186,20167,20779,21916,22003,22004,22142,22143,22146,22151,22240,23805,24131,26903,29856,30794,50884,53318,54132,56320,56455,58522,66302,66734,67068,67399,67971,68828,69556,73710,73738,74127,74410,78802,78906,78926,83964,93677,108897,109815,110310,213575,217310,2318…	Acta1,Actc1,Avil,Capn6,Cnp,Cobl,Cttn,Dbnl,Des,Dnm1,Hck,Jup,Krt31,Marcks,Mid1,Map1b,Map2,Map6,Mapt,Mx1,Mx2,Nes,Nrp1,Rtn2,Src,Tmod1,Tpm1,Tpm2,Tuba1a,Tuba1b,Tuba1c,Tubb2a,Dpysl3,Apc2,Ldb3,Dysf,Smtn,Pdlim4,Nckap1,Pdlim3,Pdlim1,Dbn1,Dynll1,Trim54,Rmdn1,Map1lc3a,Dynlrb1,Pdlim7,Tppp3,Sync,Bod1,Tubb2b,Haus7,Krt80,Ttll11,Ttc30a1,Misp,Gas2l1,Jam3,Lmod2,Aif1l,Selenos,Krt7,Dync2li1,Hid1,Radil,Iffo1
